# Supplementary material for: Leaky Gut Biomarkers as Predictors of Depression and Suicidal Risk: A Systematic Review and Meta-Analysis
Source: Diagnostics (Basel). 2025 Jul 1;15(13):1683. doi: 10.3390/diagnostics15131683 (PMC12249198; doi:10.3390/diagnostics15131683)
Supplement: Supplementary file 1 [file diagnostics-15-01683-s001.zip]

Archive with 3 entries (3 files):
- Supplement S1 LGM 30.06.pdf
- Supplement S2 LGM.csv
- Supplement S3 LGM 12.06.pdf
