# Supplementary material for: Leaky Gut Biomarkers as Predictors of Depression and Suicidal Risk: A Systematic Review and Meta-Analysis
Source: Diagnostics (Basel). 2025 Jul 1;15(13):1683. doi: 10.3390/diagnostics15131683 (PMC12249198; doi:10.3390/diagnostics15131683)
Supplement: Supplementary file 1 [file diagnostics-15-01683-s001.zip › Supplement S2 LGM.csv]

Key	Item Type	Publication Year	Author	Title	Publication Title	ISBN	ISSN	DOI	Url	Abstract Note	Date	Date Added	Date Modified	Access Date	Pages	Num Pages	Issue	Volume	Number Of Volumes	Journal Abbreviation	Short Title	Series	Series Number	Series Text	Series Title	Publisher	Place	Language	Rights	Type	Archive	Archive Location	Library Catalog	Call Number	Extra	Notes	File Attachments	Link Attachments	Manual Tags	Automatic Tags	Editor	Series Editor	Translator	Contributor	Attorney Agent	Book Author	Cast Member	Commenter	Composer
DSX3BEM5	journalArticle	2016	Harden, R Norman; Saracoglu, Meryem; Connolly, Sara; Kirsling, Amy; Comstock, Kelly; Khazey, Katherine; Gerson, Trevor; Burns, John	"Managing" the Placebo Effect: The Single-Blind Placebo Lead-in Response in Two Pain Models.	Pain medicine (Malden, Mass.)			10.1093/pm/pnv109		OBJECTIVE: "Placebo effects" in analgesic medication trials for chronic pain are pervasive; however, little is known regarding mechanisms or factors that may influence the presence or magnitude of these effects. Our objective is to consider elements of the placebo response in the context of two pain models using a "single-blind placebo lead-in" design (SBPLI). METHODS: As part of two pilot drug t…	2016-12	2024-10-31 13:48:35	2024-10-31 13:48:35		2305-2310		12	17										eng											Adult; Aged; Analgesics; Chronic Pain; complications; Cyclopropanes; Double-Blind Method; drug therapy; etiology; Female; Humans; Hydromorphone; Low Back Pain; Male; Middle Aged; Milnacipran; Osteoarthritis, Knee; Pain Measurement; Pilot Projects; Placebo Effect; Research Design; Single-Blind Method; therapeutic use
GR5ZCKUP	journalArticle	2018	Yamaguchi, J.-I.; Toki, H; Qu, Y; Yang, C; Koike, H; Hashimoto, K; Mizuno-Yasuhira, A; Chaki, S	(2R,6R)-Hydroxynorketamine is not essential for the antidepressant actions of (R)-ketamine in mice	Neuropsychopharmacology			10.1038/s41386-018-0084-y	https://www.scopus.com/inward/record.uri?eid=2-s2.0-85047401161&doi=10.1038%2Fs41386-018-0084-y&partnerID=40&md5=72509441fcee9e1a96eef2d2cabae46c		2018	2024-10-31 13:48:35	2024-10-31 13:48:35		1900-1907		9	43																		<p>Export Date: 10 July 2024; Cited By: 86</p>
CJSIAG9U	journalArticle	2017	Yang, C; Qu, Y; Abe, M; Nozawa, D; Chaki, S; Hashimoto, K	(R)-Ketamine Shows Greater Potency and Longer Lasting Antidepressant Effects Than Its Metabolite (2R,6R)-Hydroxynorketamine	Biological Psychiatry			10.1016/j.biopsych.2016.12.020	https://www.scopus.com/inward/record.uri?eid=2-s2.0-85009344295&doi=10.1016%2Fj.biopsych.2016.12.020&partnerID=40&md5=02bc5d2eaf00ace7c5486411beee87ed		2017	2024-10-31 13:48:35	2024-10-31 13:48:35		e43-e44		5	82																		<p>Export Date: 10 July 2024; Cited By: 147</p>
TPEVLQAF	journalArticle	1994	Granier, B; Jamin, M; Adam, M; Galleni, M; Lakaye, I; Zorzi, W; Grandchamps, J; Wilkin, J.-M.; Fraipont, C; Joris, B; Duez, C; Nguyen-Distèche, M; Coyettemé, J; Leyh-Bouille, L; Dusart, J; Christiaens, L; Frère, J.-M.; Ghuysen, J.-M.	[19]Serine-type D-Ala-D-Ala peptidases and penicillin-binding proteins	Methods in Enzymology			10.1016/0076-6879(94)44021-2	https://www.scopus.com/inward/record.uri?eid=2-s2.0-0028672898&doi=10.1016%2F0076-6879%2894%2944021-2&partnerID=40&md5=3d7a39a7aa093957bdcd2223a3090bdd		1994	2024-10-31 13:48:35	2024-10-31 13:48:35		249-266		C	244																		<p>Export Date: 10 July 2024; Cited By: 38</p>
3D4NVLK2	journalArticle	1990	Nishida, M; Tamakuma, S; Idei, T; Mochizuki, H	[A research on the cholestasis caused by continuous endotoxemia].	Nihon Geka Gakkai zasshi					Intrahepatic cholestasis is often observed in patients without obstruction of the bile duct, who are suffering from severe prolonged infection in the field of peptic surgery. Clinical data were analyzed in recently experienced 18 cases which showed this kind of jaundice. In those case, high rates of endotoxemia and high rates of gram negative bacilli were seen. This fact made us infer that endoto…	1990-02	2024-10-31 13:48:35	2024-10-31 13:48:35		184-190		2	91										jpn											Adult; Aged; complications; etiology; Female; Humans; Male; Middle Aged; Animals; Bilirubin; blood; Cholestasis, Intrahepatic; Endotoxins; Liver Circulation; physiopathology; Rats; Rats, Inbred Strains; Toxemia
HF9PCL9T	journalArticle	1989	Pompilio, E; Casigliani, R; Sommariva, S; Saggese, M P	[Acute phase proteins as markers of septic risk in surgical patients].	Minerva chirurgica					A heterogeneous group of surgery patients at septic risk was studied through monitoring of acute phase proteins (APP). Plasma levels of 8 acute phase proteins (C-reactive, alpha-1 antitrypsin, fibrinogen, ceruloplasmin, transferrin, albumin, prealbumin, alpha-2 macroglobulin) were measured in the pre- and postoperative period of septic surgery patients suffering from disease processes in various …	1989-10	2024-10-31 13:48:35	2024-10-31 13:48:35		2185-2190		20	44										ita											Adult; Aged; Female; Humans; Male; Middle Aged; blood; Acute-Phase Proteins; Aged, 80 and over; analysis; Bacterial Infections; Biomarkers; Postoperative Complications; Preoperative Care; Risk Factors
C4CAIV8D	journalArticle	2006	Giesecke, T; Gracely, R H; Clauw, D J; Nachemson, A; Dück, M H; Sabatowski, R; Gerbershagen, H J; Williams, D A; Petzke, F	[Central pain processing in chronic low back pain. Evidence for reduced pain inhibition].	Schmerz (Berlin, Germany)			10.1007/s00482-006-0473-8		INTRODUCTION: A study of patients with low back pain (LBP) had revealed altered central pain processing. At an equal pain level LBP patients had considerably more neuronal activation in the somatosensory cortices than controls. In a new analysis of this dataset, we further investigated the differences in central pain processing between LBP patients and controls, looking for possible pathogenic me…	2006-09	2024-10-31 13:48:35	2024-10-31 13:48:35		411-414,416-417		5	20										ger											Adult; Female; Humans; Low Back Pain; Male; Middle Aged; Pain Measurement; physiopathology; blood supply; Brain; Brain Mapping; Cerebrovascular Circulation; Data Interpretation, Statistical; Depression; diagnosis; Fibromyalgia; Magnetic Resonance Imaging; Patient Selection; Periaqueductal Gray; Pressure; Surveys and Questionnaires
2V4LPSIZ	journalArticle	2017	Bletzer, J; Gantz, S; Voigt, T; Neubauer, E; Schiltenwolf, M	[Chronic low back pain and psychological comorbidity : A review].	Schmerz (Berlin, Germany)			10.1007/s00482-016-0143-4		BACKGROUND: Back pain is a common, disabling problem in Germany. Previous research has evaluated associations between low back pain (LBP), depression, and fear. OBJECTIVES: The results should provide ideas of how to optimize preventive measures, give guidelines for rehabilitation of patients with LBP, and to develop new therapies. MATERIALS AND METHODS: A systematic review of the literature inclu…	2017-04	2024-10-31 13:48:35	2024-10-31 13:48:35		93-101		2	31										ger											Humans; Low Back Pain; diagnosis; Activities of Daily Living; Anxiety Disorders; Avoidance Learning; Catastrophization; Comorbidity; Depressive Disorder; Disability Evaluation; Fear; Life Style; Pain Perception; psychology; rehabilitation; Sick Role; Statistics as Topic; therapy
89ZJGFK5	journalArticle	1983	Kondo, H; Seno, N; Matsuo, S; Otagaki, S; Matsuki, T; Hatayama, T	[Clinical significance of measurement of immunosuppressive acidic protein (IAP) in lung cancer].	Gan to kagaku ryoho. Cancer & chemotherapy					Immunosuppressive acidic protein (IAP) was investigated in 37 patients with lung cancer. A positive rate of IAP in patients was 62.2% and it was higher than that in pulmonary benign diseases except infectious cases. Serum IAP levels increased in accordance with the progress of disease, but no relationship with histological findings was observed. No significant correlation was found between serum …	1983-10	2024-10-31 13:48:35	2024-10-31 13:48:35		2163-2170		10	10										jpn											Adult; Aged; Female; Humans; Male; Middle Aged; blood; analysis; Carcinoembryonic Antigen; immunology; Lung Neoplasms; Neoplasm Proteins; surgery; Tuberculin Test
883MJWNP	journalArticle	2023	Sarvilina, I V; Danilov, A B	[Comparative analysis of the use of symptomatic slow acting drugs for osteoarthritis containing chondroitin sulfate or affecting its biosynthesis in patients with non-specific low back pain].	Zhurnal nevrologii i psikhiatrii imeni S.S. Korsakova			10.17116/jnevro202312301181		OBJECTIVE: Retrospective comparative analysis of the use of SYSADOA preparations containing chondroitin sulfate (Chondroguard, 2 ml, 25 amp., glycosaminoglycan-peptide complex, 1 ml 25 amp., bioactive concentrate of small marine fish, 2 ml, 10 amp.) in patients with chronic non-specific low back pain (LBP) of lumbar and sacral localization caused by spondylosis and osteochondrosis of the lumbar s…	2023	2024-10-31 13:48:35	2024-10-31 13:48:35		81-96		1	123										rus											complications; drug therapy; etiology; Female; Humans; Low Back Pain; therapeutic use; Fibromyalgia; Anti-Inflammatory Agents, Non-Steroidal; Back Pain; Chondroitin Sulfates; Lumbar Vertebrae; Meloxicam; Osteoarthritis; Pharmaceutical Preparations; Quality of Life; Retrospective Studies; Sleep Initiation and Maintenance Disorders
W96SP4YE	journalArticle	2005	Yang, Xiao-feng; Zhou, Le; Zheng, Jin; Si, Lv-sheng; Wang, Yi-li	[Construction and characterization of a live attenuated Shigella flexneri 2a vaccine strain, sf301 Delta virG and dsbA33G].	Wei sheng wu xue bao = Acta microbiologica Sinica					Construction and characterization of a live attenuated Shigella flexneria 2a sf301 vaccine strain to prevent the endemic of shigellosis. Using Chinese majority epidemic Shigella flexneri 2a serotype sf301 as the target, p Delta virG, a deletion derivation of the virG gene in the SacB suicide vector pCVD442 and pDsbA33G, an mutant of a disulfide bond catalyst DsbA, replaced its 33 amiano acid Cyst…	2005-10	2024-10-31 13:48:36	2024-10-31 13:48:36		748-752		5	45										chi											Female; Animals; analysis; immunology; Antibodies, Bacterial; Guinea Pigs; Immunization; pathogenicity; Shigella flexneri; Shigella Vaccines; Vaccines, Attenuated; Virulence
46NFFP25	journalArticle	1985	Lackner, F; Graninger, W; Khosropour, R	[Does gelatin as a blood substitute selectively depress plasma fibronectin? A clinical randomized study].	Der Anaesthesist					In 18 adult patients, in a randomized way, 15 ml/kg of blood were replaced either by gelatin 5.5 pc or serum protein solution. 0,5, 4 and 24 h later there was only a significant difference between the two groups in total protein and serum albumin. The low molecular weight infection related proteins alpha-1-antitrypsin, immunoglobulin G and antithrombin III, as well as the high molecular weight pr…	1985-09	2024-10-31 13:48:36	2024-10-31 13:48:36		470-473		9	34										ger											Adult; Humans; Male; Middle Aged; blood; Clinical Trials as Topic; Fibronectins; Gelatin; pharmacology; Plasma Substitutes; Random Allocation
E7VD9TBM	journalArticle	1999	Adams, H A; Pohlemann, T	[Effect of anesthetics on the function of the gastrointestinal tract].	Anaesthesiologie und Reanimation					In spite of numerous interactions between the gut and the entire organism, today's knowledge in this field is still limited. In intensive care patients, reduced gastrointestinal perfusion and motility result in sequestration of fluids and translocation of bacteria and endotoxins, and the immunological function of the gut is depressed. To prevent gastrointestinal organ failure, early restitution o…	1999	2024-10-31 13:48:36	2024-10-31 13:48:36		88-94		4	24										ger											Humans; pharmacology; Anesthetics; Conscious Sedation; Critical Care; Digestive System; Dose-Response Relationship, Drug; drug effects; Gastrointestinal Motility
GKJWYCEJ	journalArticle	2008	Jiang, Hong-wei; Ling, Jun-qi; Zeng, Jin-feng	[Effect of Escherichia coli lipopolysaccharide on mineralized matrix formation in vitro differentiation human dental pulp cell].	Zhonghua kou qiang yi xue za zhi = Zhonghua kouqiang yixue zazhi = Chinese journal of stomatology					OBJECTIVE: To investigated the effect of Escherichia coli (Ec) LPS on alkaline phosphatase (ALP) activity and expression of dentin sialophosphoprotein (DSPP) and osteocalcin (OCN) genes in vitro differentiation human dental pulp cell. METHODS: Odontoblast-like cells were cultured, cells exposed to Ec LPS for 12 h, total RNA was isolated and DSPP, OCN transcripts were examined by real-time RT-PCR.…	2008-07	2024-10-31 13:48:36	2024-10-31 13:48:36		429-430		7	43										chi											Humans; pharmacology; drug effects; Alkaline Phosphatase; Cell Differentiation; Cells, Cultured; cytology; Dental Pulp; Escherichia coli; Lipopolysaccharides; metabolism; Minerals; Odontoblasts; Osteocalcin
IBSXSDSF	journalArticle	2019	Chenot, Jean-François; Pfingsten, Michael; Marnitz, Ulf; Pfeifer, Klaus; Kohlmann, Thomas; Lindena, Gabriele; Schmidt, Carsten Oliver	[Effectiveness of a risk-tailored short intervention to prevent chronic low back pain : A cluster-randomized study in general practice].	Schmerz (Berlin, Germany)			10.1007/s00482-019-0362-6		BACKGROUND: A subgroup of patients with acute low back pain (LBP) will develop chronic LBP. Risk factors summarized as yellow flags are fear-avoidance beliefs, depression, catastrophizing, and work-related problems. OBJECTIVE: The aim was to evaluate the effectiveness of screening for yellow flags in general practice followed by a risk-tailored group intervention compared to care as usual. METHOD…	2019-06	2024-10-31 13:48:36	2024-10-31 13:48:36		226-235		3	33										ger											Chronic Pain; Humans; Low Back Pain; Surveys and Questionnaires; General Practice; Treatment Outcome
AMY4JWBQ	journalArticle	2004	Oparina, O N	[Effects of endotoxin of gram-negative intestinal microflora on adaptation to physical exercise].	Patologicheskaia fiziologiia i eksperimental'naia terapiia					The study of plasm concentration of endotoxin (ET), activity of antiendotoxinic immunity (AEI) and early adaptation to exercise in 61 athletes and 13 students who were not athletes has revealed correlation between the former two and the latter parameters. ET was elevated in all the examinees prior to exercise. In exercise maladaptation both athletes and non-athletes demonstrated high ET levels in…	2004	2024-10-31 13:48:36	2024-10-31 13:48:36		16-19		4											rus											Adult; Humans; blood; Endotoxins; metabolism; Adaptation, Physiological; Adolescent; Exercise Test; Gram-Negative Bacteria; Intestines; Limulus Test; microbiology; Physical Endurance; physiology; Sports
XX79MNPC	journalArticle	2022	Wu, X L; Xu, Q Z; Chen, T; Wang, F L; Jiang, W H; Lyu, G M; Lu, Guangming	[Establishment and analysis of prediction model for invasive subsolid pulmonary nodules based on radiomics].	Zhonghua yi xue za zhi			10.3760/cma.j.cn112137-20210829-01965		Objective: To evaluate the best radiomic features based prediction model for identifying the histopathological subtypes of invasive adenocarcinoma or noninvasive pulmonary nodules appearing as subsolid nodules. Methods: A total of 352 patients (108 males and 244 females, median age was [M(Q(1),Q(3))]57 (50,65), underwent high-resolution chest CT and appearing as subsolid nodules and further treat…	2022-01	2024-10-31 13:48:36	2024-10-31 13:48:36		209-215		3	102										chi											Female; Humans; Male; Lung Neoplasms; Retrospective Studies; Adenocarcinoma; diagnostic imaging; Multiple Pulmonary Nodules; Neoplasm Invasiveness
FF53PKMK	journalArticle	2006	Liu, Cui-qing; Cao, Lei; Zheng, Hua-cheng; Jia, Xi-qun; Kang, Li-min; Li, Lan-feng; Liu, Su-zhe	[Expression of nuclear factor-kappaB and its inhibitor in alveolar macrophages of patients with neonatal hyaline membrane disease].	Zhonghua er ke za zhi = Chinese journal of pediatrics					OBJECTIVE: Inflammatory reaction and injury in immature lungs are associated with activation of nuclear factor-kappa B (NF-kappaB) to trigger proinflammatory cytokine release, but the mechanism thereof is not fully understood. The present study was conducted to understand possible relationship between expression of NF-kappaB and its inhibitor and severity and outcome of neonates with hyaline memb…	2006-08	2024-10-31 13:48:36	2024-10-31 13:48:36		602-606		8	44										chi											Female; Humans; Male; therapy; immunology; pharmacology; drug effects; cytology; Lipopolysaccharides; metabolism; Birth Weight; Blotting, Western; Bronchoalveolar Lavage Fluid; Cell Culture Techniques; Cell Nucleus; Cytoplasm; Electrophoretic Mobility Shift Assay; Enzyme-Linked Immunosorbent Assay; Gestational Age; Hyaline Membrane Disease; I-kappa B Proteins; Infant, Newborn; Infant, Premature; …
U48M3QMQ	journalArticle	2014	García-López, Santiago	[Follow-up of patients with inflammatory bowel disease: developments presented at Digestive Disease Week 2014].	Gastroenterologia y hepatologia			10.1016/S0210-5705(14)70081-0		A lot of data were reported about monitoring patients with inflammatory bowel disease, with varying degrees of practical applicability. Concerning the evaluation of disease activity, it was established that objective assessments are needed. Among the techniques that we use, although endoscopy is undoubtedly the reference standard, a lot of data were presented regarding less invasive techniques. T…	2014-09	2024-10-31 13:48:36	2024-10-31 13:48:36		31-39			37 Suppl 3										spa											complications; etiology; Humans; therapeutic use; blood; diagnosis; therapy; antagonists & inhibitors; Antibodies; Colonic Neoplasms; Congresses as Topic; Diagnostic Imaging; Follow-Up Studies; Inflammatory Bowel Diseases; Leukocyte L1 Antigen Complex; Precision Medicine; Sleep Wake Disorders; Tumor Necrosis Factor-alpha
SE8NNYI8	journalArticle	2020	Nizzi Grifi, Anna; Bassola, Barbara; Lusignani, Maura; Re, Luca Giuseppe	[Health determinants in irregular migrants with chronic diseases: analysis of the accesses to the clinic of a non-governmental organization].	Assistenza infermieristica e ricerca : AIR			10.1702/3371.33472		. Health determinants in irregular migrants with chronic diseases: analysis of the accesses to the clinic of a non-governmental organization. INTRODUCTION: Of the 112 thousand irregular migrants in Lombardy, 49 thousand reside in the area of Milan. Data on their health conditions and needs are scarce and fragmented, especially about their socio-demographic and clinical determinants. AIM: To descr…	2020	2024-10-31 13:48:36	2024-10-31 13:48:36		13-23		1	39										ita											Adult; Aged; Female; Humans; Male; Middle Aged; Aged, 80 and over; Retrospective Studies; Adolescent; Chronic Disease; Datasets as Topic; Delivery of Health Care; epidemiology; Health Services Accessibility; Health Status; Italy; organization & administration; Social Determinants of Health; statistics & numerical data; Transients and Migrants; Vulnerable Populations; Young Adult
SYTJDSYI	journalArticle	1998	Erkan, T; Kutlu, T; Cullu, F; Celik, M; Demir, T; Tüysüz, B; Tümay, G T	[Hennekam syndrome].	Archives de pediatrie : organe officiel de la Societe francaise de pediatrie			10.1016/s0929-693x(99)80054-2		Hennekam syndrome is a disorder comprising intestinal lymphangiectasia, facial anomalies and moderate mental retardation. Eight cases have been previously reported. CASE REPORT: A 17-month-old girl was admitted to hospital for peripheral edema. On physical examination, she presented with a normal mental development. Facial anomalies were noted including a flat face, depressed and broad nasal brid…	1998-12	2024-10-31 13:48:36	2024-10-31 13:48:36		1344-1346		12	5										fre											complications; Female; Humans; diagnosis; abnormalities; Diagnosis, Differential; Duodenum; Face; Infant; Intellectual Disability; Lymphangiectasis, Intestinal; pathology; Syndrome
J59IEFC9	journalArticle	1983	Wüthrich, B; Arrenbrecht, S; Grob, P J	[Idiopathic chronic oral candidiasis in T-helper cell defect and heterozygote (MZ) alpha-1-antitrypsin deficiency].	Der Hautarzt; Zeitschrift fur Dermatologie, Venerologie, und verwandte Gebiete					The case of a 14-year-old girl is reported, suffering from a chronic oral candidiasis for the past 2 years. An immunologic T-cell defect was discovered: anergy in skin tests with recall antigens, negative lymphocyte stimulation tests with antigens and marked T-helper-cell depression in lymphocyte subpopulations. Thymopoietin-pentapeptide normalized the T-helper-cell number without clinical improv…	1983-05	2024-10-31 13:48:36	2024-10-31 13:48:36		235-236		5	34										ger											Female; Humans; immunology; Adolescent; Chronic Disease; alpha 1-Antitrypsin; Candidiasis, Oral; genetics; Heterozygote; Phenotype; T-Lymphocytes; T-Lymphocytes, Helper-Inducer
UL2IDMCS	journalArticle	1992	Zaritskaia, L P	[Immunological studies in byssinosis from exposure to a mixed plant dust (jute, flax and kenaf].	Gigiena truda i professional'nye zabolevaniia					Complex immunologic studies using 1 and 2 level tests in 221 individuals (171 workers of raw material processing shops and 50 volunteers) revealed the similar changes in immunologic status of people suffering from byssinosis and workers of long length of service: decreased T-lymphocyte level (owing to T-helpers), phagocyte count and increased serum IgA, IgM in comparison with healthy people. Depr…	1992	2024-10-31 13:48:36	2024-10-31 13:48:36		15-17		7											rus											etiology; Humans; diagnosis; immunology; Antibody Formation; Byssinosis; Immunity, Cellular; Textile Industry; Ukraine
XH33QBBH	journalArticle	2019	Oka, Jun-Ichiro	[Improving Effects of Peptides on Brain Malfunction and Intranasal Delivery of Those Derivatives to the Brain].	Yakugaku zasshi : Journal of the Pharmaceutical Society of Japan			10.1248/yakushi.18-00214		This review focuses on the anti-dementia and antidepressant-like effects of peptides including glucagon-like peptide (GLP)-1, GLP-2, neuromedin U (NmU), and oxytocin, and the intranasal delivery of these peptides to the brain. Intracerebroventricularly administered GLP-1, NmU, and oxytocin improved impairment of learning and memory in mice treated with lipopolysaccharide or β-amyloid protein. GLP…	2019	2024-10-31 13:48:36	2024-10-31 13:48:36		783-791		5	139										jpn											drug therapy; Humans; Animals; Rats; Brain; Depression; metabolism; administration & dosage; Administration, Intranasal; Dementia; Drug Delivery Systems; Glucagon-Like Peptide 1; Glucagon-Like Peptide 2; methods; Mice; Neuropeptides; Oxytocin; Peptides
QSLYNM64	journalArticle	1989	Kaloeva, Z D	[Indicators of the kallikrein-kinin system in children with primary arterial hypotension].	Pediatriia					The kallikrein-kinin system of the blood was examined in 60 children with labile and stable patterns of primary arterial hypotension. The kallikrein activity and the prekallikrein content were determined by means of an improved method with the use of anionite. The activity of alpha 1-antitrypsin and alpha 2-macroglobulin, kininogenase inhibitors from blood plasma, was measured by the unified enzy…	1989	2024-10-31 13:48:36	2024-10-31 13:48:36		43-45		4											rus											Humans; blood; analysis; Adolescent; alpha 1-Antitrypsin; alpha-Macroglobulins; Child; Hypotension; Kallikreins; Prekallikrein
M3AU8AGU	journalArticle	2009	Mearin, Fermín; Perelló, Antonia; Balboa, Agustín	[Irritable bowel syndrome and inflammatory bowel disease: Is there a connection?].	Gastroenterologia y hepatologia			10.1016/j.gastrohep.2008.12.007		Irritable bowel syndrome (IBS) is one of the most common functional gastrointestinal disorders and is that with the greatest socioeconomic impact worldwide. Diagnosis of IBS is based on clinical criteria that have been modified over time, the Rome II criteria being those that are currently followed. Some of the symptoms of IBS are similar to those in patients with inflammatory bowel disease (IBD)…	2009-05	2024-10-31 13:48:36	2024-10-31 13:48:36		364-372		5	32										spa											complications; Humans; immunology; Inflammatory Bowel Diseases; Irritable Bowel Syndrome
IS9GUG9A	journalArticle	2023	Gaus, O V; Livzan, M A	[Irritable bowel syndrome phenotypes: leading factors of genetics and epigenetics, mechanisms of formation].	Terapevticheskii arkhiv			10.26442/00403660.2023.02.202111		AIM: To develop individualized approaches to the treatment of irritable bowel syndrome (IBS) based on the interaction of genetic and epigenetic factors, to characterize the phenotypes of the disease. MATERIALS AND METHODS: According to the formulated concept of the authors, from the cohort of patients with IBS, subgroups were distinguished - "post-infectious IBS" (n=45), "IBS in overweight and ob…	2023-03	2024-10-31 13:48:36	2024-10-31 13:48:36		164-172		2	95										rus											etiology; Humans; epidemiology; genetics; Phenotype; Irritable Bowel Syndrome; Alpha-Ketoglutarate-Dependent Dioxygenase FTO; Dopamine; Epigenesis, Genetic; Obesity; Overweight; Serotonin Plasma Membrane Transport Proteins
I5882KKH	journalArticle	1985	Wiersbitzky, S; Ballke, E H; Burghardt, R; Spangenberg, U; Joswig, T; Baufeld, W; Ordt, H A; Paul, W	[Long-term study of various immunologic functions in children with chronic nonspecific lung diseases].	Zeitschrift fur Erkrankungen der Atmungsorgane					For 18 years we have analysed several parameters directly or indirectly involved in immunologic functions in 713 children (age: 0-14 years) suffering from CNSRD (frequently relapsing bronchitis, chronic bronchitis, frequently relapsing or chronic obstructive bronchitis, asthma bronchiale, cystic fibrosis). In all 6,067 data were evaluated. The estimation of the immunoglobulins (in serum and secre…	1985	2024-10-31 13:48:36	2024-10-31 13:48:36		241-253		3	164										ger											Humans; blood; immunology; Tuberculin Test; metabolism; Adolescent; Follow-Up Studies; Chronic Disease; Infant; genetics; Phenotype; Child; ABO Blood-Group System; alpha 1-Antitrypsin Deficiency; Asthma; Bronchitis; Child, Preschool; Cystic Fibrosis; Immunocompetence; Immunoglobulins; Iron; Isoantibodies; Lung Diseases; Zinc
YCCNWZKJ	journalArticle	1990	Braun, J; Welle, S; van Wees, J; Winterhoff, R; Wood, W G; Dalhoff, K; Wiessmann, K J	[Long-term substitution in homozygous alpha 1-antitrypsin deficiency. Effect of the proteinase-antiproteinase equilibrium in plasma and sputum].	Deutsche medizinische Wochenschrift (1946)			10.1055/s-2008-1065095		Long-term replacement with human alpha 1-antitrypsin (60 mg/kg once a week intravenously) was carried out in seven patients with homozygous alpha 1-antitrypsin deficiency (7 males, mean age 50.8 [40-59] years) and progressive pulmonary emphysema for an average of 16 (13-20) weeks. After at least 12 weeks' therapy the concentrations of alpha 1-antitrypsin, elastase-alpha 1-antitrypsin complex, alp…	1990-06	2024-10-31 13:48:36	2024-10-31 13:48:36		889-894		23	115										ger											Adult; complications; Female; Humans; Male; Middle Aged; blood; analysis; metabolism; antagonists & inhibitors; alpha 1-Antitrypsin; administration & dosage; alpha 1-Antitrypsin Deficiency; Endopeptidases; enzymology; Homozygote; Infusions, Intravenous; Pancreatic Elastase; Protease Inhibitors; Pulmonary Emphysema; Sputum
D5563W9M	journalArticle	2017	Kothe, R	[Low back pain in rheumatoid arthritis].	Zeitschrift fur Rheumatologie			10.1007/s00393-017-0363-8		Low back pain (LBP) in patients with rheumatoid arthritis (RA) has so far been of little concern in clinical investigations. The main focus of scientific publications on spinal problems in RA was the cervical spine. In a recent study, we could demonstrate that LBP in RA patients leads to a significantly higher degree of disability and depression as well as to a reduction in quality of life compar…	2017-12	2024-10-31 13:48:36	2024-10-31 13:48:36		869-875		10	76										ger											etiology; Humans; Low Back Pain; therapeutic use; diagnosis; surgery; Lumbar Vertebrae; Quality of Life; Infant, Newborn; adverse effects; Arthritis, Rheumatoid; Cervical Vertebrae; Decompression, Surgical; Immunosuppressive Agents; Joint Instability; Minimally Invasive Surgical Procedures; Scoliosis; Spinal Fusion; Spinal Stenosis
QLIVT32U	journalArticle	2003	Behrsin, Rodolfo Fred; da Silva Junior, Cyro Teixeira; Gabetto, José Manoel; Lima, Oriane de Almeida Santana	[Lung volume reduction surgery (LVRS): criteria for selecting patient in Antonio Pedro Hospital, Federal Fluminense University, Niter i city, Rio de Janeiro, Brazil].	Revista da Associacao Medica Brasileira (1992)			10.1590/s0104-42302003000300031		BACKGROUND: Chronic Obstructive Pulmonary Disease (CPOD) is an important problem in Brazil and other countries. The clinical treatment of ambulatory patients is now reasonably standardized. Lung volume reduction surgery (LVRS) is an alternative of surgical treatment of emphysema (aside from lung transplantation). OBJECTIVES: The aim of this study was to analyse patient selection criteria for LVRS…	2003	2024-10-31 13:48:36	2024-10-31 13:48:36		274-277		3	49										por											Adult; Aged; Female; Humans; Male; Middle Aged; Patient Selection; surgery; Pulmonary Emphysema; Brazil; Contraindications; Pneumonectomy; Spirometry
7PE7GRKJ	journalArticle	2019	Kahl, Kai G; Krüger, Tillmann; Eckermann, Gabriel; Wedemeyer, Heiner	[Major depression and liver disease: the role of microbiome and inflammation].	Fortschritte der Neurologie-Psychiatrie			10.1055/s-0043-123068		Depression and liver disease are closely associated. Every third patient with liver cirrhosis or hepatitis shows depressive symptoms. On the other hand, every third patient with depressive disorder develops an alcohol disorder at some point during his / her life. A crucial link between depression and hepatic disease seems to be inflammatory processes in which the microbiome and increased intestin…	2019-02	2024-10-31 13:48:36	2024-10-31 13:48:36		12-21		1	87										ger											complications; Humans; blood; analysis; metabolism; physiology; Blood Glucose; Cytokines; Depressive Disorder, Major; Diabetes Mellitus; Gastrointestinal Microbiome; Inflammation; Liver Diseases
C2K9AUFU	journalArticle	2007	Hoshi, Kiyotsugu; Kanbara, Taiki; Kawasaki, Yoshihide; Ikeda, Yoshihiro; Namima, Takashige; Ohnuma, Tetsutaro	[Pulmonary and lymph node metastases of renal cell carcinoma which completely responded to oral administration of UFT--a case report].	Gan to kagaku ryoho. Cancer & chemotherapy					In April 2003, a 59-year-old woman suffering from renal cell carcinoma (RCC) underwent radical nephrectomy (Stage I). In October 2004, bilateral lower lobe lung tumors were resected with thoracoscopic assistance. Histologically, resected specimens were diagnosed as metastases from RCC. However, 2 months later,lung and abdominal lymph node metastases were detected by CT. Chemotherapy with interfer…	2007-08	2024-10-31 13:48:36	2024-10-31 13:48:36		1315-1317		8	34										jpn											drug therapy; Female; Humans; Middle Aged; Lung Neoplasms; surgery; Quality of Life; pathology; administration & dosage; Pneumonectomy; Administration, Oral; Antineoplastic Agents; Carcinoma, Renal Cell; Chemotherapy, Adjuvant; Drug Administration Schedule; Drug Combinations; Kidney Neoplasms; Lymph Nodes; Lymphatic Metastasis; Nephrectomy; Remission Induction; secondary; Tegafur; Uracil
9CKH5M9T	journalArticle	2014	Matsudaira, Ko; Isomura, Tatsuya; Miyoshi, Kota; Okazaki, Hiroshi; Konishi, Hiroaki	[Risk factors for low back pain and katakori: a new concept].	Nihon rinsho. Japanese journal of clinical medicine					Low back pain (LBP) is a common musculoskeletal health problem in industrialized countries and one of the worst leading specific causes of years lived with disability. We conducted a cohort study specifically targeting Japanese workers. Results suggest that psychosocial factors such as low job satisfaction, little social support, depression, and somatization are important risk factors for aggrava…	2014-02	2024-10-31 13:48:36	2024-10-31 13:48:36		244-250		2	72										jpn											Adult; etiology; Female; Humans; Low Back Pain; Male; Middle Aged; Risk Factors; Neck Pain; Occupational Diseases; Shoulder Pain
4TPALZ4N	journalArticle	2000	Zhukova, E N	[Role of bioantioxidants depression and deficiency of protease inhibitor alpha 1-antitrypsin in mechanisms activating free radical oxidation and proteolysis in chronic pancreatitis].	Terapevticheskii arkhiv					AIM: To elucidate the reason and mechanisms of neutralization of protease inhibitors and antioxidants by proteolytic enzymes and oxidants. MATERIALS AND METHODS: The trial included 92 patients with exacerbation of chronic pancreatitis. 47 of them had chronic recurrent pancreatitis (CRP), 45 patients had chronic fibrozing pancreatitis (CFP). Measurements were made of blood catalase and ceruloplasm…	2000	2024-10-31 13:48:36	2024-10-31 13:48:36		29-31		2	72										rus											complications; etiology; Humans; blood; Biomarkers; metabolism; physiology; Chronic Disease; alpha 1-Antitrypsin; alpha 1-Antitrypsin Deficiency; enzymology; Acid Phosphatase; Catalase; Ceruloplasmin; Free Radicals; gamma-Glutamyl Hydrolase; Lipid Peroxidation; Lysosomes; Neutrophils; Oxidoreductases; Pancreatitis; Trypsin
PS9HVCHD	journalArticle	1991	Peters, P; Saborowski, F; Geissler, H J; Bloedorn, H	[Silent myocardial ischemia in long-term ECG with various mani festations of coronary heart disease].	Medizinische Klinik (Munich, Germany : 1983)					Silent myocardial ischaemia seems to be of prognostic value in coronary artery disease. We examined 47 patients with coronary artery disease: 1. 20 patients with a history of myocardial infarction (MI), 2. 15 patients with chronic stable angina pectoris without a history of myocardial infarction (sAP), and 3. twelve patients with unstable angina with or without a history of myocardial infarction …	1991-01	2024-10-31 13:48:36	2024-10-31 13:48:36		1-7		1	86										ger											Aged; Humans; Middle Aged; physiopathology; diagnosis; Angina Pectoris; Angina, Unstable; Coronary Disease; Electrocardiography, Ambulatory; Heart Conduction System; Myocardial Infarction
BGRDE6AV	journalArticle	2020	Wang, Xue-Xue; Tao, Zhu-Ping; Li, Ying; Li, Can-Wei; Fan, Meng-Ran; Liu, Wei-Hong; Wei, Gui-Ning; Gao, Peng-Fei	[Study advance of depressive animal models and its application in traditional Chinese medicines].	Zhongguo Zhong yao za zhi = Zhongguo zhongyao zazhi = China journal of Chinese materia medica			10.19540/j.cnki.cjcmm.20200302.402		Depression is a kind of mental disease with main symptoms of low mood and lack of pleasure, which seriously endangers human health. An appropriate depressive animal model is of great significance for the study of depression and new antidepressant drugs, while the suitable selection and matching of experimental animals, modeling methods and evaluation indexes are critical to eva-luate the scientif…	2020-06	2024-10-31 13:48:36	2024-10-31 13:48:36		2473-2480		11	45										chi											drug therapy; Humans; therapeutic use; Animals; Depression; Antidepressive Agents; Disease Models, Animal; Medicine, Chinese Traditional; Mental Disorders; Reproducibility of Results
ZVTIFLUL	journalArticle	1996	Kotel'nikov, V P; Morozov, V N; Morozova, V I	[The blood coagulating activity in burns].	Vestnik khirurgii imeni I. I. Grekova					Data obtained in experiments in 80 rats and in clinical observations of 24 patients with burns of the II and IIIA degrees showed the activation of vasculo-thrombocytic and procoagulant links of the hemostasis system with a simultaneous depression of the anticoagulative blood system. The thermal trauma is followed by a dramatic decrease of the concentration of heparin, fibrinogen, decreased activi…	1996	2024-10-31 13:48:36	2024-10-31 13:48:36		67-70		1											rus											Adult; complications; etiology; Humans; Middle Aged; Animals; blood; Rats; Time Factors; Blood Coagulation; Blood Coagulation Disorders; Blood Coagulation Tests; Burns
J4FTG6QC	journalArticle	2008	Altinel, Levent; Köse, Kamil Cağri; Ergan, Volkan; Işik, Cengiz; Aksoy, Yusuf; Ozdemir, Aykut; Toprak, Dilek; Doğan, Nurhan	[The prevalence of low back pain and risk factors among adult population in Afyon region, Turkey].	Acta orthopaedica et traumatologica turcica			10.3944/aott.2008.328		OBJECTIVES: This study was designed to determine the prevalence of and risk factors for low back pain (LBP) in a sample of Turkish population among adults living in the Afyon region, Turkey. METHODS: A field screening investigation was performed in a total of 75 areas including the city center, 18 districts, and 57 associated small municipalities. Adequate sample size was determined as 1,990 and …	2008	2024-10-31 13:48:36	2024-10-31 13:48:36		328-333		5	42										tur											Adult; Aged; Female; Humans; Low Back Pain; Male; Middle Aged; physiopathology; Risk Factors; Depression; epidemiology; Health Services Accessibility; Young Adult; Age Factors; Body Mass Index; economics; Household Work; Poverty; Prevalence; Turkey
L29QR25U	journalArticle	1989	Gillissen, A; Rasche, B; Ulmer, W T	[The protease inhibitor system in children (in diseases of the lung, liver and hereditary alpha 1-antitrypsin deficiency)].	Klinische Padiatrie			10.1055/s-2007-1025267		The balance of the protease inhibitor system is decisive for the pulmonary conditions of children. Our investigations showed that an imbalance of this system can be interpreted as manifestation of a severe pulmonary inflammation (e.g. deficit of inter-alpha-antitrypsin inhibitor in case of dyspnoe) or it can be regarded itself as a severe disease (alpha 1 antitrypsin deficit). A largely normal pr…	1989	2024-10-31 13:48:36	2024-10-31 13:48:36		6-10		1	201										ger											Female; Humans; Male; Risk Factors; Adolescent; Infant, Newborn; Infant; genetics; Phenotype; alpha-Macroglobulins; Child; alpha 1-Antitrypsin Deficiency; Bronchitis; Child, Preschool; Lung Diseases; Protease Inhibitors; Liver Diseases; Alpha-Globulins; deficiency; Pneumonia; Respiratory Distress Syndrome, Newborn
BACDQ4QE	journalArticle	2017	Chena, Z; Huangc, C; Heb, H; Dinga, W	2, 3, 5, 4'-Tetrahydroxystilbene-2-O-ß-D-glucoside prevention of lipopolysaccharide-induced depressive-like behaviors in mice involves neuroinflammation and oxido-nitrosative stress inhibition	Behavioural Pharmacology			10.1097/FBP.0000000000000307	https://www.scopus.com/inward/record.uri?eid=2-s2.0-85017420701&doi=10.1097%2FFBP.0000000000000307&partnerID=40&md5=df92279a78fb9ceb98d32506d1ef629c		2017	2024-10-31 13:48:36	2024-10-31 13:48:36		365-374		5	28																		<p>Export Date: 10 July 2024; Cited By: 12</p>
2L99QUIJ	journalArticle	2021		3rd International Conference on Communications and Cyber Physical Engineering, ICCCE 2020	Lecture Notes in Electrical Engineering				https://www.scopus.com/inward/record.uri?eid=2-s2.0-85093863947&partnerID=40&md5=79cd3789b28082fc85bc6eb88611c575		2021	2024-10-31 13:48:36	2024-10-31 13:48:36					698																		<p>Export Date: 10 July 2024; Cited By: 0</p>
6HXNVK68	journalArticle	2020	Wu, Kenneth K; Kuo, Cheng-Chin; Yet, Shaw-Fang; Lee, Chii-Ming; Liou, Jun-Yang	5-methoxytryptophan: an arsenal against vascular injury and inflammation.	Journal of biomedical science			10.1186/s12929-020-00671-w		5-methoxytryptophan (5-MTP) is an endothelial factor with anti-inflammatory properties. It is synthesized from L-tryptophan via two enzymatic steps: tryptophan hydroxylase-1 (TPH-1) and hydroxyindole O-methyltransferase. Lipopolysaccharide (LPS) and pro-inflammatory cytokines suppress endothelial 5-MTP production by inhibiting TPH-1 expression. 5-MTP protects endothelial barrier function and prom…	2020-07	2024-10-31 13:48:36	2024-10-31 13:48:36		79-79		1	27										eng											Humans; Animals; pharmacology; Mice; Inflammation; analogs & derivatives; Anti-Inflammatory Agents; prevention & control; Tryptophan; Vascular System Injuries
M6EJHSJT	journalArticle	2016	Thompson, M; Saag, M; Dejesus, E; Gathe, J; Lalezari, J; Landay, A L; Cade, J; Enejosa, J; Lefebvre, E; Feinberg, J	A 48-week randomized phase 2b study evaluating cenicriviroc versus efavirenz in treatment-naive HIV-infected adults with C-C chemokine receptor type 5-tropic virus	AIDS			10.1097/QAD.0000000000000988	https://www.scopus.com/inward/record.uri?eid=2-s2.0-84960425749&doi=10.1097%2FQAD.0000000000000988&partnerID=40&md5=9896e71eac00720977537a0a2c183a7d		2016	2024-10-31 13:48:36	2024-10-31 13:48:36		869-878		6	30																		<p>Export Date: 10 July 2024; Cited By: 73</p>
2J6KJJSR	journalArticle	2007	Link, N; Chen, P; Lu, W.-J.; Pogue, K; Chuong, A; Mata, M; Checketts, J; Abrams, J M	A collective form of cell death requires homeodomain interacting protein kinase	Journal of Cell Biology			10.1083/jcb.200702125	https://www.scopus.com/inward/record.uri?eid=2-s2.0-34547958738&doi=10.1083%2Fjcb.200702125&partnerID=40&md5=10fca1d920209ba313b19a22823d8a1c		2007	2024-10-31 13:48:37	2024-10-31 13:48:37		567-574		4	178																		<p>Export Date: 10 July 2024; Cited By: 42</p>
F35UQK6X	journalArticle	2011	Murtezani, A; Hundozi, H; Orovcanec, N; Sllamniku, S; Osmani, T	A comparison of high intensity aerobic exercise and passive modalities for the treatment of workers with chronic low back pain: a randomized, controlled trial.	European journal of physical and rehabilitation medicine					BACKGROUND: In recent years, disability due to chronic low back pain (LBP) has steadily increased in all industrialized countries. In the treatment of chronic LBP, the objectives are to reduce pain, to improve function and minimize avoiding behavior. Exercise therapy is a management strategy that is widely used as a treatment for LBP. AIM: The aim of this study was to investigate the effects of h…	2011-09	2024-10-31 13:48:37	2024-10-31 13:48:37		359-366		3	47										eng											Adult; Aged; complications; etiology; Female; Humans; Low Back Pain; Male; Middle Aged; Pain Measurement; Depression; Disability Evaluation; rehabilitation; Treatment Outcome; Adolescent; Chronic Disease; methods; Occupational Diseases; Analysis of Variance; Anxiety; Chi-Square Distribution; Exercise Therapy; Prospective Studies; Psychiatric Status Rating Scales
Z8LITTEC	journalArticle	1979	Laurell, C B; Rannevik, G	A comparison of plasma protein changes induced by danazol, pregnancy, and estrogens.	The Journal of clinical endocrinology and metabolism			10.1210/jcem-49-5-719		Analysis of 25 plasma proteins was performed on blood drawn from 7 females before and during treatment with danazol. This steroid was found to induce a pattern of plasma protein changes similar to but not identical with that of other 17 alpha-alkylated anabolic steroids. For comparison, the same 25 plasma proteins were analyzed in blood from pregnant women in their third trimester, when the estro…	1979-11	2024-10-31 13:48:37	2024-10-31 13:48:37		719-725		5	49										eng											Adult; drug therapy; Female; Humans; therapeutic use; blood; metabolism; Amenorrhea; Blood Proteins; Danazol; Endometriosis; Estradiol; Ethinyl Estradiol; Mestranol; Pregnadienes; Pregnancy; Pregnancy Trimester, Third
LQ579F8C	journalArticle	1990	Kikuchi, K; Gotoh, H; Kowada, M	A correlation between serum immunosuppressive acidic protein and altered immunocompetence in patients with brain tumours.	Acta neurochirurgica			10.1007/BF01420192		The present investigation was conducted to document a correlation between the serum levels of immunosuppressive acidic protein (IAP) and depressed lymphocyte responsiveness to mitogens in vitro in patients with intracranial tumours, and to delineate the possible roles of IAP upon immunocompetence in these patients. It was thought that high concentrations of IAP present in the serum of brain-tumou…	1990	2024-10-31 13:48:37	2024-10-31 13:48:37		52-61		1-2	103										eng											Adult; Aged; etiology; Female; Humans; Male; Middle Aged; blood; immunology; Neoplasm Proteins; drug effects; Adolescent; Child; Brain Neoplasms; Immune System Diseases; In Vitro Techniques; Lymphocyte Activation; Skin Tests
NJ4CCE7X	journalArticle	2010	DellaGioia, N; Hannestad, J	A critical review of human endotoxin administration as an experimental paradigm of depression	Neuroscience and Biobehavioral Reviews			10.1016/j.neubiorev.2009.07.014	https://www.scopus.com/inward/record.uri?eid=2-s2.0-70350218960&doi=10.1016%2Fj.neubiorev.2009.07.014&partnerID=40&md5=c8f692dbe5e2c6f70440c9172451e381		2010	2024-10-31 13:48:37	2024-10-31 13:48:37		130-143		1	34																		<p>Export Date: 10 July 2024; Cited By: 145</p>
UEJQKWCM	journalArticle	2010	Astfalck, Roslyn G; O'Sullivan, Peter B; Straker, Leon M; Smith, Anne J	A detailed characterisation of pain, disability, physical and psychological features of a small group of adolescents with non-specific chronic low back pain.	Manual therapy			10.1016/j.math.2009.12.007		The objective of the study was to provide a detailed biopsychosocial evaluation of adolescent NSCLBP compared to those without LBP. NSCLBP was described by pain level, duration, levels of disability and kinesiophobia, aggravating factors and functional movements. Each pain subject was sub-classified using the O'Sullivan system. Groups were compared on physical activity levels, sitting posture, tr…	2010-06	2024-10-31 13:48:37	2024-10-31 13:48:37		240-247		3	15										eng											Female; Humans; Low Back Pain; Male; physiopathology; Risk Factors; Activities of Daily Living; psychology; Adolescent; Chronic Disease; epidemiology; Case-Control Studies; classification; Electromyography; Statistics, Nonparametric; Western Australia
4TLGJ7YF	journalArticle	1980	Poller, L; Thomson, J M; Coope, J	A double-blind cross-over study of piperazine oestrone sulphate and placebo with coagulation studies.	British journal of obstetrics and gynaecology			10.1111/j.1471-0528.1980.tb04606.x		A double-blind trial of piperazine oestrone sulphate was performed over a period of 14 months on 55 menopausal women complaining of depressiona and hot flushes. Depression was not affected but the hot flushes were significantly lessened by the oestrogen treatment. After three months of piperazine oestrone sulphate there were no significant accelerations of prothrombin time or increases in factors…	1980-08	2024-10-31 13:48:37	2024-10-31 13:48:37		718-725		8	87										eng											Double-Blind Method; drug therapy; Female; Humans; therapeutic use; Depression; Clinical Trials as Topic; drug effects; Blood Coagulation; analogs & derivatives; Climacteric; Estrone; Piperazines
TIN7ZWVP	journalArticle	1987	Emery, D L; Puri, N K; Dufty, J H; Gorrell, M D; Brandon, M R	A functional and biochemical analysis of bovine class II MHC antigens using monoclonal antibodies.	Veterinary immunology and immunopathology			10.1016/0165-2427(87)90019-5		Monoclonal antibodies (MAbs) reacting with bovine (2) ovine (3), murine (1) or human (1) Class II MHC antigens were examined for reactivity with bovine peripheral blood leucocytes (PBL) and lymph node cells (LNC) by immunofluorescence, immunoprecipitation and the capacity to inhibit mixed lymphocyte responses (MLR), lectin- and antigen-induced blastogenesis. The 6 MAbs identified comparable perce…	1987-11	2024-10-31 13:48:37	2024-10-31 13:48:37		215-234		3-4	16										eng											Humans; Animals; analysis; immunology; T-Lymphocytes; Immunity, Cellular; Lymph Nodes; Lymphocyte Activation; Antibodies, Monoclonal; Cattle; Electrophoresis, Polyacrylamide Gel; Flow Cytometry; Fluorescent Antibody Technique; Histocompatibility Antigens Class II; Immunoassay; Immunoenzyme Techniques; Leukocytes; Lymphocytes; Major Histocompatibility Complex; Molecular Weight; Sheep; T-Lymphocyte…
F9DHW45P	journalArticle	1997	Rubires, X; Saigi, F; Pique, N; Climent, N; Merino, S; Alberti, S; Tomas, J M; Regue, M; Rubirés, X; Saigi, F; Piqué, N; Climent, N; Merino, S; Albertí, S; Tomás, J M; Regué, M	A gene (wbbL) from Serratia marcescens N28b (O4) complements the rfb-50 mutation of Escherichia coli K-12 derivatives	Journal of Bacteriology			10.1128/jb.179.23.7581-7586.1997	https://www.scopus.com/inward/record.uri?eid=2-s2.0-0030726676&doi=10.1128%2Fjb.179.23.7581-7586.1997&partnerID=40&md5=ae8f7b10fae32e2c408d57af75830019	A cosmid-based genomic library of Serratia marcescens N28b was introduced into Escherichia coli DH5alpha, and clones were screened for serum resistance. One clone was found resistant to serum, to bacteriocin 28b, and to bacteriophages TuIa and TuIb. This clone also showed O antigen in its lipopolysaccharide. Subcloning and sequencing experiments showed that a 2,124-bp DNA fragment containing the …	1997-12	2024-10-31 13:48:37	2024-10-31 13:48:37		7581-7586		23	179										eng								<p>From Duplicate 2 (A gene (wbbL) from Serratia marcescens N28b (O4) complements the rfb-50 mutation of Escherichia coli K-12 derivatives - Rubires, X; Saigi, F; Pique, N; Climent, N; Merino, S; Alberti, S; Tomas, J M; Regue, M)</p><p>Export Date: 10 July 2024; Cited By: 97</p>			pathogenicity; pharmacology; Escherichia coli; genetics; Phenotype; enzymology; Amino Acid; Amino Acid Sequence; Bacterial; Bacterial Proteins; Bacteriocins; Bacteriophages; Base Sequence; biosynthesis; Blood Bactericidal Activity; Carbohydrate Dehydrogenases; Carbohydrate Epimerases; DNA; Genes; Genetic Complementation Test; Genomic Library; Glycosyltransferases; Insertional; Molecular Sequence …
XEAUMKWY	journalArticle	2018	Sylvia, Kristyn E; Demas, Gregory E	A gut feeling: Microbiome-brain-immune interactions modulate social and affective behaviors.	Hormones and behavior			10.1016/j.yhbeh.2018.02.001		The expression of a wide range of social and affective behaviors, including aggression and investigation, as well as anxiety- and depressive-like behaviors, involves interactions among many different physiological systems, including the neuroendocrine and immune systems. Recent work suggests that the gut microbiome may also play a critical role in modulating behavior and likely functions as an im…	2018-03	2024-10-31 13:48:37	2024-10-31 13:48:37		41-49			99										eng											etiology; Humans; Animals; physiopathology; Brain; Anxiety Disorders; psychology; immunology; metabolism; Intestines; microbiology; physiology; Gastrointestinal Microbiome; Anxiety; Affect; Immune System; innervation; Neuroimmunomodulation; Signal Transduction; Social Behavior; Stress, Psychological
WJ55G7IM	journalArticle	2009	Carey, Timothy S; Freburger, Janet K; Holmes, George M; Castel, Liana; Darter, Jane; Agans, Robert; Kalsbeek, William; Jackman, Anne	A long way to go: practice patterns and evidence in chronic low back pain care.	Spine			10.1097/BRS.0b013e31819792b0		STUDY DESIGN: A cross-sectional, telephone survey of a representative sample of North Carolina households in 2006. OBJECTIVE: The primary objectives of these analyses were to describe health care use (providers, medications, treatments, diagnostic tests) for chronic low back pain (LBP) and relate current patterns of use to current best evidence for care of the condition. SUMMARY OF BACKGROUND DAT…	2009-04	2024-10-31 13:48:37	2024-10-31 13:48:37		718-724		7	34										eng											Adult; Aged; Female; Humans; Low Back Pain; Male; Middle Aged; therapeutic use; Comorbidity; Depressive Disorder; psychology; therapy; Chronic Disease; epidemiology; statistics & numerical data; Cross-Sectional Studies; Evidence-Based Medicine; Interviews as Topic; Narcotics; Office Visits; Practice Patterns, Physicians'; trends
3VJX3RWW	journalArticle	2023	Frankowska, M; Surówka, P; Gawlińska, K; Borczyk, M; Korostyński, M; Filip, M; Smaga, I	A maternal high-fat diet during pregnancy and lactation induced depression-like behavior in offspring and myelin-related changes in the rat prefrontal cortex	Frontiers in Molecular Neuroscience			10.3389/fnmol.2023.1303718	https://www.scopus.com/inward/record.uri?eid=2-s2.0-85182498816&doi=10.3389%2Ffnmol.2023.1303718&partnerID=40&md5=41bae1af6f876066653af0e8582dc4ab		2023	2024-10-31 13:48:37	2024-10-31 13:48:37					16																		<p>Export Date: 10 July 2024; Cited By: 0</p>
S829XM2T	journalArticle	2018	Ho, L A; Winogrodzki, J L; Debowski, A W; Madden, Z; Vocadlo, D J; Mark, B L; Stubbs, K A	A mechanism-based GlcNAc-inspired cyclophellitol inactivator of the peptidoglycan recycling enzyme NagZ reverses resistance to β-lactams in Pseudomonas aeruginosa	Chemical Communications			10.1039/c8cc05281f	https://www.scopus.com/inward/record.uri?eid=2-s2.0-85053493788&doi=10.1039%2Fc8cc05281f&partnerID=40&md5=6592ba824b3d998f8f74a2db6d69ec72		2018	2024-10-31 13:48:37	2024-10-31 13:48:37		10630-10633		75	54																		<p>Export Date: 10 July 2024; Cited By: 8</p>
S3FTIEBT	journalArticle	2013	Kubera, M; Curzytek, K; Duda, W; Leskiewicz, M; Basta-Kaim, A; Budziszewska, B; Roman, A; Zajicova, A; Holan, V; Szczesny, E; Lason, W; Maes, M	A new animal model of (chronic) depression induced by repeated and intermittent lipopolysaccharide administration for 4months	Brain, Behavior, and Immunity			10.1016/j.bbi.2013.01.001	https://www.scopus.com/inward/record.uri?eid=2-s2.0-84878146364&doi=10.1016%2Fj.bbi.2013.01.001&partnerID=40&md5=e3d39362c9eeea7853d6a388c0d0ac51		2013	2024-10-31 13:48:37	2024-10-31 13:48:37		96-104			31																		<p>Export Date: 10 July 2024; Cited By: 94</p>
Z2ZM7EE5	journalArticle	2015	Maes, Michael	A new case definition of Neuro-Inflammatory and Oxidative Fatigue (NIOF), a neuroprogressive disorder, formerly known as chronic fatigue syndrome or Myalgic Encephalomyelitis: results of multivariate pattern recognition methods and external validation by	Neuro endocrinology letters					BACKGROUND: Chronic fatigue syndrome (CFS) or Myalgic Encephalomyelitis (ME) is characterized by neuro-psychiatric (e.g. depression, irritability, sleep disorders, autonomic symptoms and neurocognitive defects) and physio-somatic (fatigue, a flu-like malaise, hyperalgesia, irritable bowel, muscle pain and tension) symptoms. New ME/CFS case definitions based on consensus criteria among experts are…	2015	2024-10-31 13:48:37	2024-10-31 13:48:37		320-329		4	36										eng											Adult; Female; Humans; Male; Middle Aged; blood; Biomarkers; diagnosis; classification; Cluster Analysis; Fatigue Syndrome, Chronic; Pattern Recognition, Automated; Validation Studies as Topic
K6G9DTTL	journalArticle	1999	Reis, S; Hermoni, D; Borkan, J M; Biderman, A; Tabenkin, C; Porat, A	A new look at low back complaints in primary care: a RAMBAM Israeli Family Practice Research Network study.	The Journal of family practice					BACKGROUND: Low back pain (LBP) is one of the most frequent reasons patients seek consultations in primary care, and it is a major cause of disability. Our research examines the natural history of LBP and the prediction of chronicity in the context of patients presenting to family medicine clinics. METHODS: We performed a prospective cohort study of new episodes of LBP within the framework of a n…	1999-04	2024-10-31 13:48:37	2024-10-31 13:48:37		299-303		4	48										eng											Adult; Female; Humans; Low Back Pain; Male; Middle Aged; diagnosis; Disability Evaluation; therapy; Treatment Outcome; prevention & control; Office Visits; Cohort Studies; Episode of Care; Family Practice; Health Services Research; Israel; Medical History Taking
GI94RT98	journalArticle	2016	Gao, S; Tian, H; Xing, Z; Zhang, D; Guo, Y; Guo, Z; Zhu, X; Chen, X	A non-viral suicide gene delivery system traversing the blood brain barrier for non-invasive glioma targeting treatment	Journal of Controlled Release			10.1016/j.jconrel.2016.10.027	https://www.scopus.com/inward/record.uri?eid=2-s2.0-84994877262&doi=10.1016%2Fj.jconrel.2016.10.027&partnerID=40&md5=fdcdeb5df03a752d2e5933e1c9e4904c		2016	2024-10-31 13:48:37	2024-10-31 13:48:37		357-369			243																		<p>Export Date: 10 July 2024; Cited By: 69</p>
PAL63XIC	journalArticle	2024	Dinur, Eyal; Goldenberg, Hagar; Robinson, Elad; Naggan, Lior; Kozela, Ewa; Yirmiya, Raz	A Novel Anti-Inflammatory Formulation Comprising Celecoxib and Cannabidiol Exerts Antidepressant and Anxiolytic Effects.	Cannabis and cannabinoid research			10.1089/can.2022.0225		Background: Ample research shows that anti-inflammatory drugs, particularly celecoxib, exert antidepressant effects, especially in patients with microglia activation. However, substantial cardiovascular adverse effects limit celecoxib's usefulness. Given that cannabidiol (CBD) exerts anti-inflammatory, microglia-suppressive, and antidepressant effects, we hypothesized that it may potentiate the t…	2024-04	2024-10-31 13:48:37	2024-10-31 13:48:37		561-580		2	9										eng											Female; Humans; Male; Animals; pharmacology; Lipopolysaccharides; Mice; Antidepressive Agents; Anti-Inflammatory Agents; Anti-Anxiety Agents; Cannabidiol; Celecoxib
SQCT24BE	journalArticle	2005	Mainardi, Jean-Luc; Fourgeaud, Martine; Hugonnet, Jean-Emmanuel; Dubost, Lionel; Brouard, Jean-Paul; Ouazzani, Jamal; Rice, Louis B; Gutmann, Laurent; Arthur, Michel	A novel peptidoglycan cross-linking enzyme for a beta-lactam-resistant transpeptidation pathway.	The Journal of biological chemistry			10.1074/jbc.M507384200		The beta-lactam antibiotics remain the most commonly used to treat severe infections. Because of structural similarity between the beta-lactam ring and the d-alanyl(4)-d-alanine(5) extremity of bacterial cell wall precursors, the drugs act as suicide substrates of the dd-transpeptidases that catalyze the last cross-linking step of cell wall assembly. Here, we show that this mechanism of action ca…	2005-11	2024-10-31 13:48:37	2024-10-31 13:48:37		38146-38152		46	280										eng											Animals; Brain; pharmacology; Dose-Response Relationship, Drug; Escherichia coli; metabolism; microbiology; Peptides; enzymology; Amino Acid Sequence; Molecular Sequence Data; Alanine; Ampicillin; Anti-Bacterial Agents; beta-Lactams; Catalysis; Cell Wall; chemistry; Chromatography; Chromatography, Ion Exchange; Cross-Linking Reagents; Drug Resistance, Bacterial; Enterococcus faecium; Mass Spectro…
4QHLRDGH	journalArticle	2005	Mainardi, J.-L.; Fourgeaud, M; Hugonnet, J.-E.; Dubost, L; Brouard, J.-P.; Ouazzani, J; Rice, L B; Gutmann, L; Arthur, M	A novel peptidoglycan cross-linking enzyme for a β-lactam-resistant transpeptidation pathway	Journal of Biological Chemistry			10.1074/jbc.M507384200	https://www.scopus.com/inward/record.uri?eid=2-s2.0-33644689807&doi=10.1074%2Fjbc.M507384200&partnerID=40&md5=2a46ea06f8e354788cd371558ee17e71		2005	2024-10-31 13:48:37	2024-10-31 13:48:37		38146-38152		46	280																		<p>Export Date: 10 July 2024; Cited By: 174</p>
4XZUJHTF	journalArticle	2021	Polster, Annikka; Öhman, Lena; Tap, Julien; Derrien, Muriel; Le Nevé, Boris; Sundin, Johanna; Törnblom, Hans; Cvijovic, Marija; Simrén, Magnus	A novel stepwise integrative analysis pipeline reveals distinct microbiota-host interactions and link to symptoms in irritable bowel syndrome.	Scientific reports			10.1038/s41598-021-84686-9		Although incompletely understood, microbiota-host interactions are assumed to be altered in irritable bowel syndrome (IBS). We, therefore, aimed to develop a novel analysis pipeline tailored for the integrative analysis of microbiota-host interactions and association to symptoms and prove its utility in a pilot cohort. A multilayer stepwise integrative analysis pipeline was developed to visualize…	2021-03	2024-10-31 13:48:37	2024-10-31 13:48:37		5521-5521		1	11										eng											Adult; Female; Humans; Male; Middle Aged; metabolism; Adolescent; microbiology; genetics; Irritable Bowel Syndrome; Gastrointestinal Microbiome; classification; Bacteria; Host Microbial Interactions; Intestinal Mucosa; RNA, Bacterial; RNA, Ribosomal, 16S
IPVYDRRE	journalArticle	1996	Joffe, J K; Banks, R E; Forbes, M A; Hallam, S; Jenkins, A; Patel, P M; Hall, G D; Velikova, G; Adams, J; Crossley, A; Johnson, P W; Whicher, J T; Selby, P J	A phase II study of interferon-alpha, interleukin-2 and 5-fluorouracil in advanced renal carcinoma: clinical data and laboratory evidence of protease activation.	British journal of urology			10.1046/j.1464-410x.1996.09573.x		OBJECTIVE: To confirm the activity and evaluate the toxicity of the combination of subcutaneous interferon-alpha (IFN-alpha) and interleukin-2 (IL-2) with intravenous 5-fluorouracil (5-FU) in patients with advanced and recurrent renal carcinoma and of performance status 0-2. Additionally, to examine protease, complement and neutrophil activation as potential mediators of IL-2 toxicity. PATIENTS A…	1996-05	2024-10-31 13:48:37	2024-10-31 13:48:37		638-649		5	77										eng											Adult; Aged; Female; Humans; Male; Middle Aged; therapeutic use; therapy; Quality of Life; metabolism; Treatment Outcome; alpha 1-Antitrypsin; administration & dosage; Prekallikrein; Pancreatic Elastase; adverse effects; Kidney Neoplasms; Antineoplastic Combined Chemotherapy Protocols; Complement C3a; Fluorouracil; Interferon-alpha; Interleukin-2; Leukocyte Elastase; Survival Analysis
WSWBH3HN	journalArticle	2014	Jørgensen, B P; Hansen, J T; Krych, L; Larsen, C; Klein, A B; Nielsen, D S; Josefsen, K; Hansen, A K; Sørensen, D B	A possible link between food and mood: Dietary impact on gut microbiota and behavior in BALB/c mice	PLoS ONE			10.1371/journal.pone.0103398	https://www.scopus.com/inward/record.uri?eid=2-s2.0-84940270551&doi=10.1371%2Fjournal.pone.0103398&partnerID=40&md5=ff502c3f7a3ff2db67af13b02516d991		2014	2024-10-31 13:48:37	2024-10-31 13:48:37				8	9																		<p>Export Date: 10 July 2024; Cited By: 129</p>
KVN5UYUE	journalArticle	2020	Yun, S.-W.; Kim, J.-K.; Lee, K.-E.; Oh, Y J; Choi, H.-J.; Han, M J; Kim, D.-H.	A probiotic lactobacillus gasseri alleviates escherichia coli-induced cognitive impairment and depression in mice by regulating il-1β expression and gut microbiota	Nutrients			10.3390/nu12113441	https://www.scopus.com/inward/record.uri?eid=2-s2.0-85096082940&doi=10.3390%2Fnu12113441&partnerID=40&md5=4e872c9331e072149b9eb6adf04f18a9		2020	2024-10-31 13:48:37	2024-10-31 13:48:37		1-14		11	12																		<p>Export Date: 10 July 2024; Cited By: 42</p>
B9AFMJUI	journalArticle	2008	Thomas, Elaine; Dunn, Kate M; Mallen, Christian; Peat, George	A prognostic approach to defining chronic pain: application to knee pain in older adults.	Pain			10.1016/j.pain.2008.05.010		A prognostic approach to defining chronic pain has been proposed as an alternative to traditional definitions based on retrospective duration of pain. While this new approach performs well in low back pain (LBP), headache and orofacial pain, it is not known whether it translates to regional pain syndromes with an underlying pathological component, such as osteoarthritis (OA). We investigated the …	2008-10	2024-10-31 13:48:37	2024-10-31 13:48:37		389-397		2	139										eng											Aged; complications; etiology; Female; Humans; Male; Middle Aged; Pain Measurement; Aged, 80 and over; diagnosis; Osteoarthritis; Chronic Disease; methods; Reproducibility of Results; classification; Cohort Studies; Arthralgia; Geriatric Assessment; Prognosis; Sensitivity and Specificity
ARZLE6NX	journalArticle	2018	Farhangi, Mahdieh Abbasalizad; Javid, Ahmad Zare; Sarmadi, Bahareh; Karimi, Poran; Dehghan, Parvin	A randomized controlled trial on the efficacy of resistant dextrin, as functional food, in women with type 2 diabetes: Targeting the hypothalamic-pituitary-adrenal axis and immune system.	Clinical nutrition (Edinburgh, Scotland)			10.1016/j.clnu.2017.06.005		OBJECTIVE: The aim of this trial was to determine the efficacy of a resistant dextrin on immune-mediated inflammation and hypothalamic-pituitary-adrenal axis in women with type 2 diabetes mellitus (T2DM). METHODS: Females (n = 55) with T2DM were randomly allocated into intervention group (n = 30) and control group (n = 25), in which they received 10 g/d of Nutriose(®)06 (a resistant dextrin) or m…	2018-08	2024-10-31 13:48:37	2024-10-31 13:48:37		1216-1223		4	37										eng											Adult; Aged; Female; Humans; Middle Aged; therapeutic use; blood; physiopathology; Depression; immunology; physiology; Cytokines; Dextrins; Diabetes Mellitus, Type 2; diet therapy; Functional Food; Hydrocortisone; Hypothalamo-Hypophyseal System; Pituitary-Adrenal System; Prebiotics
ZJT6EM5I	journalArticle	2024	Yang, Shengqi; Jia, Yongwei; Zhang, Jianpo; Zhai, Weifeng; Xie, Yue; Guo, Ji	A randomized controlled trial: The efficacy and safety of Bushen Huoxue formula in the management of lower back pain from lumbar disc herniation.	Medicine			10.1097/MD.0000000000037293		BACKGROUND: Lower back pain (LBP) arising from lumbar disc herniation (LDH) poses a challenging health issue, often necessitating therapeutic interventions. Bushen Huoxue formula (BSHXF) has proved as a potential treatment option with great clinical effect. However, comprehensive investigations into its efficacy and safety in conjunction with celecoxib for managing LBP from LDH are lacking. The o…	2024-02	2024-10-31 13:48:38	2024-10-31 13:48:38		e37293-e37293		7	103										eng											complications; drug therapy; etiology; Humans; Low Back Pain; therapeutic use; Lumbar Vertebrae; Treatment Outcome; Celecoxib; Drugs, Chinese Herbal; Intervertebral Disc Displacement; Postural Balance; Time and Motion Studies
SRRYD6Y8	journalArticle	2014	Goforth, Harold W; Preud'homme, Xavier A; Krystal, Andrew D	A randomized, double-blind, placebo-controlled trial of eszopiclone for the treatment of insomnia in patients with chronic low back pain.	Sleep			10.5665/sleep.3760		STUDY OBJECTIVES: Insomnia, which is very common in patients with chronic low back pain (LBP), has long been viewed as a pain symptom that did not merit specific treatment. Recent data suggest that adding insomnia therapy to pain-targeted treatment should improve outcome; however, this has not been empirically tested in LBP or in any pain condition treated with a standardized pain medication regi…	2014-06	2024-10-31 13:48:38	2024-10-31 13:48:38		1053-1060		6	37										eng											Adult; complications; Double-Blind Method; drug therapy; Female; Humans; Low Back Pain; Male; Middle Aged; Pain Measurement; therapeutic use; diagnosis; Sleep Initiation and Maintenance Disorders; Treatment Outcome; Young Adult; adverse effects; Piperazines; Azabicyclo Compounds; Eszopiclone; Hypnotics and Sedatives; Sleep
R5BCK97P	journalArticle	2023	DuPont, C M; Olmstead, R; Reid, M J; Hamilton, K R; Campbell, C M; Finan, P H; Sadeghi, N; Castillo, D; Irwin, M R; Smith, M T	A randomized, placebo-controlled, double-blinded mechanistic clinical trial using endotoxin to evaluate the relationship between insomnia, inflammation, and affective disturbance on pain in older adults: A protocol for the sleep and Healthy Aging Research	Brain, Behavior, and Immunity - Health			10.1016/j.bbih.2023.100642	https://www.scopus.com/inward/record.uri?eid=2-s2.0-85159844526&doi=10.1016%2Fj.bbih.2023.100642&partnerID=40&md5=ec59ee790bcda3995e34cff9c7238a2e		2023	2024-10-31 13:48:38	2024-10-31 13:48:38					30																		<p>Export Date: 10 July 2024; Cited By: 0</p>
V95MID2K	journalArticle	2008	Liotier, J; Barbier, M; Plantefeve, G; Duale, C; Deteix, P; Souweine, B; Coudoré, F	A rare cause of abdominal compartment syndrome: Acute trichlorethylene overdose	Clinical Toxicology			10.1080/15563650802269893	https://www.scopus.com/inward/record.uri?eid=2-s2.0-55949112193&doi=10.1080%2F15563650802269893&partnerID=40&md5=382c8e01adedde9b21cd1dbe5bdf25bf		2008	2024-10-31 13:48:38	2024-10-31 13:48:38		905-907		9	46																		<p>Export Date: 10 July 2024; Cited By: 2</p>
F2FP3EWC	journalArticle	2024	Wakasugi, Daiki; Kondo, Shinji; Ferdousi, Farhana; Mizuno, Seiya; Yada, Akira; Tominaga, Kenichi; Takahashi, Satoru; Isoda, Hiroko	A rare olive compound oleacein functions as a TrkB agonist and mitigates neuroinflammation both in vitro and in vivo.	Cell communication and signaling : CCS			10.1186/s12964-024-01691-x		BACKGROUND: Neuroinflammation is widely acknowledged as a characteristic feature of almost all neurological disorders and specifically in depression- and anxiety-like disorders. In recent years, there has been significant attention on natural compounds with potent anti-inflammatory effects due to their potential in mitigating neuroinflammation and neuroplasticity. METHODS: In the present study, w…	2024-06	2024-10-31 13:48:38	2024-10-31 13:48:38		309-309		1	22										eng											drug therapy; Humans; Male; therapeutic use; Animals; pharmacology; Lipopolysaccharides; metabolism; pathology; genetics; Mice; Inflammation; Anti-Inflammatory Agents; chemistry; Aldehydes; Brain-Derived Neurotrophic Factor; Cell Line, Tumor; Cyclopentane Monoterpenes; Membrane Glycoproteins; Mice, Inbred C57BL; Neuroinflammatory Diseases; Neuroprotective Agents; Olive Oil; Phenols; Receptor, trkB
BAM97UT9	journalArticle	2015	Baganz, N L; Lindler, K M; Zhu, C B; Smith, J T; Robson, M J; Iwamoto, H; Deneris, E S; Hewlett, W A; Blakely, R D	A requirement of serotonergic p38α mitogen-Activated protein kinase for peripheral immune system activation of CNS serotonin uptake and serotonin-linked behaviors	Translational Psychiatry			10.1038/tp.2015.168	https://www.scopus.com/inward/record.uri?eid=2-s2.0-84946202582&doi=10.1038%2Ftp.2015.168&partnerID=40&md5=a47b233de867dad1f52f97d894d3a46c		2015	2024-10-31 13:48:38	2024-10-31 13:48:38					5																		<p>Export Date: 10 July 2024; Cited By: 20</p>
6WVMSJJG	journalArticle	2013	Pergolizzi, J V; Raffa, R B; Taylor, R; Rodriguez, G; Nalamachu, S; Langley, P	A Review of Duloxetine 60mg Once-Daily Dosing for the Management of Diabetic Peripheral Neuropathic Pain, Fibromyalgia, and Chronic Musculoskeletal Pain Due to Chronic Osteoarthritis Pain and Low Back Pain	Pain Practice			10.1111/j.1533-2500.2012.00578.x	https://www.scopus.com/inward/record.uri?eid=2-s2.0-84874814794&doi=10.1111%2Fj.1533-2500.2012.00578.x&partnerID=40&md5=023eb9ea20fa075de80121ae20558f8e		2013	2024-10-31 13:48:38	2024-10-31 13:48:38		239-252		3	13																		<p>Export Date: 10 July 2024; Cited By: 72</p>
EM5FNT5U	journalArticle	2023	Ma, L; Wang, L; Qu, Y; Wan, X; Hashimoto, K	A role of splenic heme biosynthesis pathway in the persistent prophylactic actions of arketamine in lipopolysaccharide-treated mice	Translational Psychiatry			10.1038/s41398-023-02564-6	https://www.scopus.com/inward/record.uri?eid=2-s2.0-85165719446&doi=10.1038%2Fs41398-023-02564-6&partnerID=40&md5=2ccb183c24efb4a71002449144af7b50		2023	2024-10-31 13:48:38	2024-10-31 13:48:38				1	13																		<p>Export Date: 10 July 2024; Cited By: 9</p>
H7YZMJDP	journalArticle	1990	Lathey, J L; Agosti, J M; Nelson, J A; Corey, L; Gregory, S A; Morrissey, J H; Edgington, T S; Oldstone, M B	A selective defect in tissue factor mRNA expression in monocytes from AIDS patients.	Clinical immunology and immunopathology			10.1016/0090-1229(90)90001-7		Expression of tumor necrosis factor (TNF alpha), tissue factor (TF), and interleukin 1-beta (IL-1 beta) mRNA was evaluated in monocytes isolated from patients infected with human immunodeficiency virus (HIV). There was a significant depression (66%) of the induced level of TF mRNA expression in response to lipopolysaccharide. Conversely, the response of TNF alpha and IL-1 beta, following LPS indu…	1990-01	2024-10-31 13:48:38	2024-10-31 13:48:38		1-13		1	54										eng											Adult; Humans; Male; blood; analysis; immunology; pharmacology; Lipopolysaccharides; Tumor Necrosis Factor-alpha; genetics; Blood Coagulation; Acquired Immunodeficiency Syndrome; Hypersensitivity, Delayed; Interleukin-1; Monocytes; RNA, Messenger; Thromboplastin
8NDYCMH6	journalArticle	1995	Nakatsu, T	A Study on the effect of cepharanthin, a biscoclaurine alkaloid, on enhancement of mitogen-induced histidine decarboxylase activity in mice spleens and the effect of histamine on the production of cytokines	Folia Pharmacologica Japonica			10.1254/fpj.105.209	https://www.scopus.com/inward/record.uri?eid=2-s2.0-0028926967&doi=10.1254%2Ffpj.105.209&partnerID=40&md5=44e9935ffe1de3a686cc0edacd2e87f7		1995	2024-10-31 13:48:38	2024-10-31 13:48:38		209-219		4	105																		<p>Export Date: 10 July 2024; Cited By: 5</p>
CUPHU9ZV	journalArticle	2017	Sinha, S; Kuo, C.-Y.; Ho, J K; White, P J; Jazayeri, J A; Pouton, C W	A suicidal strain of Listeria monocytogenes is effective as a DNA vaccine delivery system for oral administration	Vaccine			10.1016/j.vaccine.2017.08.014	https://www.scopus.com/inward/record.uri?eid=2-s2.0-85027465737&doi=10.1016%2Fj.vaccine.2017.08.014&partnerID=40&md5=92809f12a5ab5ee51f701cec9e7ab9d7		2017	2024-10-31 13:48:38	2024-10-31 13:48:38		5115-5122		38	35																		<p>Export Date: 10 July 2024; Cited By: 14</p>
RIKGC9XF	journalArticle	2006	Li, B; Liu, X; Fan, J; Qi, R; Bo, L; Gu, J; Qian, Q; Qian, C; Liu, X	A survivin-mediated oncolytic adenovirus induces non-apoptotic cell death in lung cancer cells and shows antitumoral in vivo	Journal of Gene Medicine			10.1002/jgm.953	https://www.scopus.com/inward/record.uri?eid=2-s2.0-33750526892&doi=10.1002%2Fjgm.953&partnerID=40&md5=fd64354e87ef22781e6b9df7fd99e39f		2006	2024-10-31 13:48:39	2024-10-31 13:48:39		1232-1242		10	8																		<p>Export Date: 10 July 2024; Cited By: 30</p>
K4KIJTGX	journalArticle	2020	Zhang, H.-Y.; Wang, Y; He, Y; Wang, T; Huang, X.-H.; Zhao, C.-M.; Zhang, L; Li, S.-W.; Wang, C; Qu, Y.-N.; Jiang, X.-X.	A1 astrocytes contribute to murine depression-like behavior and cognitive dysfunction, which can be alleviated by IL-10 or fluorocitrate treatment	Journal of Neuroinflammation			10.1186/s12974-020-01871-9	https://www.scopus.com/inward/record.uri?eid=2-s2.0-85087474416&doi=10.1186%2Fs12974-020-01871-9&partnerID=40&md5=6cb87a411de3c945d4d47abfb5af7b23		2020	2024-10-31 13:48:39	2024-10-31 13:48:39				1	17																		<p>Export Date: 10 July 2024; Cited By: 95</p>
FAHB3KJ7	journalArticle	2013	Verbrugge, Frederik H; Dupont, Matthias; Steels, Paul; Grieten, Lars; Malbrain, Manu; Tang, W H Wilson; Mullens, Wilfried	Abdominal contributions to cardiorenal dysfunction in congestive heart failure.	Journal of the American College of Cardiology			10.1016/j.jacc.2013.04.070		Current pathophysiological models of congestive heart failure unsatisfactorily explain the detrimental link between congestion and cardiorenal function. Abdominal congestion (i.e., splanchnic venous and interstitial congestion) manifests in a substantial number of patients with advanced congestive heart failure, yet is poorly defined. Compromised capacitance function of the splanchnic vasculature…	2013-08	2024-10-31 13:48:39	2024-10-31 13:48:39		485-495		6	62										eng											Humans; physiopathology; diagnosis; therapy; physiology; Abdomen; Cardio-Renal Syndrome; Heart Failure; Microcirculation; Splanchnic Circulation
RUWN67RB	journalArticle	2023	Janssen, L M; Rezazadeh Ardabili, A; Romberg-Camps, M J L; Winkens, B; van den Broek, R J; Hulst, J; Verwijs, H J A; Keszthelyi, D; Jonkers, D M A E; van Bodegraven, A A; Pierik, M J; Mujagic, Z	Abdominal pain in patients with inflammatory bowel disease in remission: A prospective study on contributing factors.	Alimentary pharmacology & therapeutics			10.1111/apt.17718		BACKGROUND: Abdominal pain is highly prevalent in patients with inflammatory bowel disease (IBD) in remission, but the aetiology is incompletely understood. AIM: To investigate the association of clinical, lifestyle and psychosocial factors with abdominal pain in patients with IBD in remission. METHODS: We performed a prospective multicentre study enrolling consecutive patients with IBD. Data wer…	2023-11	2024-10-31 13:48:39	2024-10-31 13:48:39		1041-1051		10	58										eng											complications; etiology; Female; Humans; Male; diagnosis; psychology; Inflammatory Bowel Diseases; Anxiety; Prospective Studies; Abdominal Pain; Fatigue
LLGLY8I7	journalArticle	2019	Alvarez-Mon, M A; Gómez, A M; Orozco, A; Lahera, G; Sosa, M D; Diaz, D; Auba, E; Albillos, A; Monserrat, J; Alvarez-Mon, M	Abnormal Distribution and Function of Circulating Monocytes and Enhanced Bacterial Translocation in Major Depressive Disorder	Frontiers in Psychiatry			10.3389/fpsyt.2019.00812	https://www.scopus.com/inward/record.uri?eid=2-s2.0-85076038955&doi=10.3389%2Ffpsyt.2019.00812&partnerID=40&md5=f7d7b777e955ce4a356382169f33c078		2019	2024-10-31 13:48:39	2024-10-31 13:48:39					10																		<p>Export Date: 10 July 2024; Cited By: 58</p>
X7AVQ6CG	journalArticle	1984	Chawla, R K; Rausch, D J; Miller, F W; Vogler, W R; Lawson, D H	Abnormal profile of serum proteinase inhibitors in cancer patients.	Cancer research					We reported previously that an antitryptic glycoprotein, EDC1 (Mr 27,500), which is immunologically related to the normal serum proteinase inhibitor, inter-alpha-trypsin inhibitor (IATI), is excreted in large quantities in the urine of metastatic cancer patients. We have now measured immunoreactive titers of urinary EDC1 and five serum proteinase inhibitors (including IATI) in 16 patients with he…	1984-06	2024-10-31 13:48:39	2024-10-31 13:48:39		2718-2723		6	44										eng											Adult; Aged; Female; Humans; Male; Middle Aged; blood; physiopathology; Adolescent; Protease Inhibitors; Kidney; Leukemia; Neoplasms; Reference Values; urine
TERLZTFD	journalArticle	2016	Campos, A C; Rocha, N P; Nicoli, J R; Vieira, L Q; Teixeira, M M; Teixeira, A L	Absence of gut microbiota influences lipopolysaccharide-induced behavioral changes in mice	Behavioural Brain Research			10.1016/j.bbr.2016.06.027	https://www.scopus.com/inward/record.uri?eid=2-s2.0-84976331463&doi=10.1016%2Fj.bbr.2016.06.027&partnerID=40&md5=e889ea7f25cbf4e7b4301e21c2584fd8		2016	2024-10-31 13:48:39	2024-10-31 13:48:39		186-194			312																		<p>Export Date: 10 July 2024; Cited By: 69</p>
6K9PKHF3	journalArticle	2007	Faivre, V; Lukaszewicz, A-C; Alves, A; Charron, D; Payen, D; Haziot, A	Accelerated in vitro differentiation of blood monocytes into dendritic cells in human sepsis.	Clinical and experimental immunology			10.1111/j.1365-2249.2006.03287.x		Summary Sepsis-induced immune depression is characterized by infection susceptibility and monocyte early deactivation. Because monocytes are precursors for dendritic cells (DC), alterations in their differentiation into DC may contribute to defective immune responses in septic patients. We therefore investigated the ability of monocytes to differentiate into functional DC in vitro in patients und…	2007-03	2024-10-31 13:48:39	2024-10-31 13:48:39		426-439		3	147										eng											Adult; Aged; complications; etiology; Female; Humans; Male; Middle Aged; blood; Aged, 80 and over; immunology; Cell Differentiation; Cells, Cultured; pathology; Cytokines; Lymphocyte Activation; Monocytes; Antigens, CD1; Antigens, Surface; Ascitic Fluid; Dendritic Cells; HLA-DR Antigens; Immunophenotyping; Leukocytes, Mononuclear; Lipopolysaccharide Receptors; Lymphocyte Culture Test, Mixed; Peri…
DL87XYPE	journalArticle	1994	Schwarz, K B; Zieber, T M; Sharma, S; Clemens, M G; Seligman, P	Activated THP-1 cells depress mitochondrial respiration in Hep G2 cells infected with influenza B virus.	Molecular and cellular probes			10.1006/mcpr.1994.1050		Influenza B virus has been aetiologically linked to Reye Syndrome (RS), but the mechanism(s) by which this pathogen could disrupt liver metabolism and produce the hepatic mitochondrial injury characteristic of the syndrome are unknown. In this study, two mechanisms by which infection of hepatocytes with influenza B virus could disrupt cellular metabolism were investigated. (1) virus-induced incre…	1994-10	2024-10-31 13:48:39	2024-10-31 13:48:39		345-351		5	8										eng											Humans; Animals; immunology; cytology; Lipopolysaccharides; metabolism; physiology; Iron; Cell Membrane Permeability; Cell Survival; Chick Embryo; Influenza B virus; Liver; Macrophage Activation; Macrophages; Mitochondria; Reye Syndrome; Tetrazolium Salts; Thiazoles; Tumor Cells, Cultured; virology; Virus Replication
MZY3ZFJY	journalArticle	2023	Bao, H; Yan, J; Huang, J; Deng, W; Zhang, C; Liu, C; Huang, A; Zhang, Q; Xiong, Y; Wang, Q; Wu, H; Hou, L	Activation of endogenous retrovirus triggers microglial immuno-inflammation and contributes to negative emotional behaviors in mice with chronic stress	Journal of Neuroinflammation			10.1186/s12974-023-02724-x	https://www.scopus.com/inward/record.uri?eid=2-s2.0-85148114745&doi=10.1186%2Fs12974-023-02724-x&partnerID=40&md5=38a0533ceda5c107e4c0f3e62770b2c8		2023	2024-10-31 13:48:39	2024-10-31 13:48:39				1	20																		<p>Export Date: 10 July 2024; Cited By: 4</p>
BPBL69L9	journalArticle	2019	Hill, J D; Zuluaga-Ramirez, V; Gajghate, S; Winfield, M; Sriram, U; Rom, S; Persidsky, Y	Activation of GPR55 induces neuroprotection of hippocampal neurogenesis and immune responses of neural stem cells following chronic, systemic inflammation	Brain, Behavior, and Immunity			10.1016/j.bbi.2018.11.017	https://www.scopus.com/inward/record.uri?eid=2-s2.0-85057015929&doi=10.1016%2Fj.bbi.2018.11.017&partnerID=40&md5=4ebef70999f1f38ccc4f6ba0304cdf2a		2019	2024-10-31 13:48:39	2024-10-31 13:48:39		165-181			76																		<p>Export Date: 10 July 2024; Cited By: 43</p>
Q9AA2HXZ	journalArticle	2021	Xu, X; Xiao, X; Yan, Y; Zhang, T	Activation of liver X receptors prevents emotional and cognitive dysfunction by suppressing microglial M1-polarization and restoring synaptic plasticity in the hippocampus of mice	Brain, Behavior, and Immunity			10.1016/j.bbi.2021.02.026	https://www.scopus.com/inward/record.uri?eid=2-s2.0-85102303898&doi=10.1016%2Fj.bbi.2021.02.026&partnerID=40&md5=71e7f3bb919f5b4162067e8b752ae465		2021	2024-10-31 13:48:39	2024-10-31 13:48:39		111-124			94																		<p>Export Date: 10 July 2024; Cited By: 42</p>
Y8PPR2VR	journalArticle	2024	Zhang, P.-F.; You, W.-Y.; Gao, Y.-J.; Wu, X.-B.	Activation of pyramidal neurons in the infralimbic cortex alleviates LPS-induced depressive-like behavior in mice	Brain Research Bulletin			10.1016/j.brainresbull.2024.111008	https://www.scopus.com/inward/record.uri?eid=2-s2.0-85195592685&doi=10.1016%2Fj.brainresbull.2024.111008&partnerID=40&md5=d9505233c805d28e077f7ed4dc3f4444		2024	2024-10-31 13:48:39	2024-10-31 13:48:39					214																		<p>Export Date: 10 July 2024; Cited By: 0</p>
KBKMPMKD	journalArticle	2022	Li, H; Sung, H H; Lau, C G	Activation of Somatostatin-Expressing Neurons in the Lateral Septum Improves Stress-Induced Depressive-like Behaviors in Mice	Pharmaceutics			10.3390/pharmaceutics14102253	https://www.scopus.com/inward/record.uri?eid=2-s2.0-85140991632&doi=10.3390%2Fpharmaceutics14102253&partnerID=40&md5=8ccd385a385fce9e9706c97302cb945b		2022	2024-10-31 13:48:39	2024-10-31 13:48:39				10	14																		<p>Export Date: 10 July 2024; Cited By: 9</p>
VWTPF9MV	journalArticle	2017	Conos, S A; Chen, K W; De Nardo, D; Hara, H; Whitehead, L; Núñez, G; Masters, S L; Murphy, J M; Schroder, K; Vaux, D L; Lawlor, K E; Lindqvist, L M; Vince, J E	Active MLKL triggers the NLRP3 inflammasome in a cell-intrinsic manner	Proceedings of the National Academy of Sciences of the United States of America			10.1073/pnas.1613305114	https://www.scopus.com/inward/record.uri?eid=2-s2.0-85011632943&doi=10.1073%2Fpnas.1613305114&partnerID=40&md5=2a734248c6705b57b00bdd053056b47e		2017	2024-10-31 13:48:39	2024-10-31 13:48:39		E961-E969		6	114																		<p>Export Date: 10 July 2024; Cited By: 338</p>
THFKNBVQ	journalArticle	2013	Cho, Yu-Jeong; Song, Yun-Kyung; Cha, Yun-Yeop; Shin, Byung-Cheul; Shin, Im-Hee; Park, Hi-Joon; Lee, Hyang-Sook; Kim, Koh-Woon; Cho, Jae-Heung; Chung, Won-Suk; Lee, Jun-Hwan; Song, Mi-Yeon	Acupuncture for chronic low back pain: a multicenter, randomized, patient-assessor blind, sham-controlled clinical trial.	Spine			10.1097/BRS.0b013e318275e601		STUDY DESIGN: Multicenter, randomized, patient-assessor blind, sham-controlled clinical trial. OBJECTIVE: To investigate the efficacy of acupuncture treatment with individualized setting for reduction of bothersomeness in participants with chronic low back pain (cLBP). SUMMARY OF BACKGROUND DATA: Low back pain is one of the main reasons of disability among adults of working age. Acupuncture is kn…	2013-04	2024-10-31 13:48:39	2024-10-31 13:48:39		549-557		7	38										eng											Adult; Aged; Chronic Pain; etiology; Female; Humans; Low Back Pain; Male; Middle Aged; Pain Measurement; Single-Blind Method; Depression; Surveys and Questionnaires; psychology; therapy; Treatment Outcome; Adolescent; Follow-Up Studies; Young Adult; methods; adverse effects; Acupuncture Therapy; Republic of Korea
J62S6RDA	journalArticle	1977	Palmblad, J; Cantell, K; Holm, G; Norberg, R; Strander, H; Sunblad, L	Acute energy deprivation in man: effect on serum immunoglobulins antibody response, complement factors 3 and 4, acute phase reactants and interferon-producing capacity of blood lymphocytes.	Clinical and experimental immunology					The effects of 10 days of total energy deprivation on serum levels of immunoglobulins, antibodies acute phase reactants and on interferon production were evaluated in fourteen healthy, normal-weight males. A significant depression was noted of the serum levels of complement factor 3, haptoglobin and orosomucoid. The titres of mercaptoethanol-sensitive specific antibodies to flagellin were higher …	1977-10	2024-10-31 13:48:39	2024-10-31 13:48:39		50-55		1	30										eng											Humans; Male; analysis; immunology; Antibodies; Antibody Formation; Immunoglobulins; Lymphocytes; biosynthesis; Complement C3; Complement C4; Flagellin; Haptoglobins; Hematocrit; Interferons; Leukocyte Count; Orosomucoid; Starvation
YYG7H7H5	journalArticle	2020	Handke, A; Axelsson, J; Benson, S; Boy, K; Weskamp, V; Hasenberg, T; Remy, M; Hebebrand, J; Föcker, M; Brinkhoff, A; Unteroberdörster, M; Engler, H; Schedlowski, M; Lasselin, J	Acute inflammation and psychomotor slowing: Experimental assessment using lipopolysaccharide administration in healthy humans	Brain, Behavior, and Immunity - Health			10.1016/j.bbih.2020.100130	https://www.scopus.com/inward/record.uri?eid=2-s2.0-85127064358&doi=10.1016%2Fj.bbih.2020.100130&partnerID=40&md5=425fd7b51292beacd9ae740f9a1349fd		2020	2024-10-31 13:48:39	2024-10-31 13:48:39					8																		<p>Export Date: 10 July 2024; Cited By: 7</p>
TVUDVNQK	journalArticle	2010	Chockalingam, Anand; Mehra, Ankit; Dorairajan, Smrita; Dellsperger, Kevin C	Acute left ventricular dysfunction in the critically ill.	Chest			10.1378/chest.09-1996		Acute left ventricular (LV) dysfunction is common in the critical care setting and more frequently affects the elderly and patients with comorbidities. Because of increased mortality and the potential for significant improvement with early revascularization, the practitioner must first consider acute coronary syndrome. However, variants of stress (takotsubo) cardiomyopathy may be more prevalent i…	2010-07	2024-10-31 13:48:39	2024-10-31 13:48:39		198-207		1	138										eng											Humans; blood; physiopathology; Biomarkers; diagnosis; Severity of Illness Index; epidemiology; Acute Disease; Cardiac Catheterization; Critical Illness; Disease Progression; Echocardiography; Incidence; Inpatients; Intensive Care Units; Survival Rate; Ventricular Dysfunction, Left
74T87WX5	journalArticle	2009	Gurcay, Eda; Bal, Ajda; Eksioglu, Emel; Hasturk, Askin Esen; Gurcay, Ahmet Gurhan; Cakci, Aytul	Acute low back pain: clinical course and prognostic factors.	Disability and rehabilitation			10.1080/09638280802355163		PURPOSE: The aim of this study was to assess the clinical course of patients with acute low back pain (LBP) throughout 12 weeks and to identify the prognostic factors for non-recovery in the short term. METHOD: A total of 91 patients with acute LBP (<3 weeks) were included in this study. Baseline assessments including demographic variables, clinical characteristics of pain, lost work time and res…	2009	2024-10-31 13:48:39	2024-10-31 13:48:39		840-845		10	31										eng											Adult; Female; Humans; Low Back Pain; Male; Middle Aged; Pain Measurement; Surveys and Questionnaires; Activities of Daily Living; Disability Evaluation; rehabilitation; Quality of Life; Treatment Outcome; Adolescent; statistics & numerical data; Chi-Square Distribution; Prospective Studies; Statistics, Nonparametric; Prognosis; Acute Disease; Disabled Persons; Logistic Models; Sick Leave
NX7DBPHM	journalArticle	2017	Nadeem, A; Siddiqui, N; Al-Harbi, N O; Attia, S M; AlSharari, S D; Ahmad, S F	Acute lung injury leads to depression-like symptoms through upregulation of neutrophilic and neuronal NADPH oxidase signaling in a murine model	International Immunopharmacology			10.1016/j.intimp.2017.04.010	https://www.scopus.com/inward/record.uri?eid=2-s2.0-85018473964&doi=10.1016%2Fj.intimp.2017.04.010&partnerID=40&md5=f91e0ea9e417eae8d3ac5d1dc43f6e85		2017	2024-10-31 13:48:39	2024-10-31 13:48:39		218-226			47																		<p>Export Date: 10 July 2024; Cited By: 23</p>
S8FP9629	journalArticle	1987	Stahl, W M	Acute phase protein response to tissue injury.	Critical care medicine			10.1097/00003246-198706000-00001		Macrophages activated at sites of tissue injury produce interleukin-1, which induces hepatocytes to synthesize acute phase proteins (APP). Daily serum levels of C-reactive protein (CRP), haptoglobin (HPT), transferrin (TRF), alpha-1 antitrypsin, and ceruloplasmin (CER) were measured in 60 patients, 30 having inguinal herniorrhaphy (H), 18 cholecystectomy (C), and 12 major abdominal trauma (MAT). …	1987-06	2024-10-31 13:48:39	2024-10-31 13:48:39		545-550		6	15										eng											Adult; Aged; Female; Humans; Male; Middle Aged; blood; Acute-Phase Proteins; metabolism; biosynthesis; Abdominal Injuries; C-Reactive Protein; Postoperative Period
II8JZGP6	journalArticle	1997	Maes, M; Delange, J; Ranjan, R; Meltzer, H Y; Desnyder, R; Cooremans, W; Scharpé, S	Acute phase proteins in schizophrenia, mania and major depression: modulation by psychotropic drugs.	Psychiatry research			10.1016/s0165-1781(96)02915-0		Recently, an acute phase (AP) protein response has been reported in major depression. In order to examine whether an AP response occurs in other psychiatric disorders, such as schizophrenia and mania, the authors measured plasma AP reactants, such as haptoglobin (Hp), immunoglobulin G (IgG), IgM, fibrinogen (Fb), complement component 3 (C3C), C4, alpha 1-antitrypsin (alpha 1 AT), alpha 1-acid-gly…	1997-01	2024-10-31 13:48:39	2024-10-31 13:48:39		1-11		1	66										eng											Adult; drug therapy; Female; Humans; Male; Middle Aged; therapeutic use; blood; Acute-Phase Proteins; analysis; Depressive Disorder; pharmacology; Phenotype; Cytokines; biosynthesis; chemistry; Bipolar Disorder; Plasma; Psychotropic Drugs; Schizophrenia
2L5XI98H	journalArticle	2020	Cheng, Q; DeYonker, N J	Acylation and deacylation mechanism and kinetics of penicillin G reaction with Streptomyces R61 DD-peptidase	Journal of Computational Chemistry			10.1002/jcc.26210	https://www.scopus.com/inward/record.uri?eid=2-s2.0-85083788660&doi=10.1002%2Fjcc.26210&partnerID=40&md5=34206c9513ca5c3a3377ad1e9b524c7e		2020	2024-10-31 13:48:39	2024-10-31 13:48:39		1685-1697		18	41																		<p>Export Date: 10 July 2024; Cited By: 5</p>
7AXFTN2Y	journalArticle	2019	Ni, S; Huang, H; He, D; Chen, H; Wang, C; Zhao, X; Chen, X; Cui, W; Zhou, W; Zhang, J	Adeno-associated virus-mediated over-expression of CREB-regulated transcription coactivator 1 in the hippocampal dentate gyrus ameliorates lipopolysaccharide-induced depression-like behaviour in mice	Journal of Neurochemistry			10.1111/jnc.14670	https://www.scopus.com/inward/record.uri?eid=2-s2.0-85062486342&doi=10.1111%2Fjnc.14670&partnerID=40&md5=5cfa58a1498f73541ddf0725a36d7c35		2019	2024-10-31 13:48:39	2024-10-31 13:48:39		111-125		1	149																		<p>Export Date: 10 July 2024; Cited By: 16</p>
H7SGXFW9	journalArticle	2020	Huang, X; Fei, G.-Q.; Liu, W.-J.; Ding, J; Wang, Y; Wang, H; Ji, J.-L.; Wang, X	Adipose-derived mesenchymal stem cells protect against CMS-induced depression-like behaviors in mice via regulating the Nrf2/HO-1 and TLR4/NF-κB signaling pathways	Acta Pharmacologica Sinica			10.1038/s41401-019-0317-6	https://www.scopus.com/inward/record.uri?eid=2-s2.0-85076028346&doi=10.1038%2Fs41401-019-0317-6&partnerID=40&md5=6809bb221f2065e5be5afd41982180d5		2020	2024-10-31 13:48:39	2024-10-31 13:48:39		612-619		5	41																		<p>Export Date: 10 July 2024; Cited By: 55</p>
N4ES2I3K	journalArticle	2021	Liu, Quan Feng; Park, Sun-Woo; Kim, Young-Mi; Song, Sue-Jin; Chin, Young-Won; Pak, Sok Cheon; Jeon, Songhee; Koo, Byung-Soo	Administration of Kyung-Ok-Ko reduces stress-induced depressive behaviors in mice through inhibition of inflammation pathway.	Journal of ethnopharmacology			10.1016/j.jep.2020.113441		ETHNOPHARMACOLOGICAL RELEVANCE: Kyung-Ok-Ko (KOK), a traditional medicinal formula composed of Rehmannia glutinosa (Gaertn.) DC, Poria cocos (Schw.) Wolf, Korean Red Panax ginseng C.A.Mey, and honey, has been used to treat amnesia and dementia. KOK has also been shown to ameliorate transient cerebral global ischemia-induced brain damage, but the antidepressant-like effect of KOK has not been exam…	2021-01	2024-10-31 13:48:39	2024-10-31 13:48:39		113441-113441			265										eng											drug therapy; Humans; Male; Animals; Depression; pharmacology; Dose-Response Relationship, Drug; drug effects; Lipopolysaccharides; metabolism; pathology; administration & dosage; Mice; Inflammation; Antidepressive Agents; Disease Models, Animal; Anti-Inflammatory Agents; Stress, Psychological; Drugs, Chinese Herbal; Cell Line, Tumor; Macrophages; Behavior, Animal; Mice, Inbred ICR; Nitric Oxide;…
KUGG6F5E	journalArticle	2002	Hyvelin, Jean-Marc; Shan, Qixian; Bourreau, Jean-Pierre	Adrenomedullin: a cardiac depressant factor in septic shock.	Journal of cardiac surgery			10.1111/j.1540-8191.2001.tb01152.x		Despite intensive research, septic shock is still the most common cause of death in surgical intensive care, and its incidence keeps increasing. No curative treatment is yet available. The critical aspect of septic shock is the refractory hypotension that develops during its late phase which leads to a progressive deterioration of cell and organ functions, and in most instances, death. During sep…	2002	2024-10-31 13:48:39	2024-10-31 13:48:39		328-335		4	17										eng											Humans; Male; Animals; blood; Rats; Biomarkers; pharmacology; drug effects; cytology; Lipopolysaccharides; Time Factors; Peptides; Disease Models, Animal; Adenylyl Cyclases; Adrenomedullin; Blood Pressure; Cardiotonic Agents; Electric Stimulation; Enzyme Activation; Enzyme Inhibitors; Guanidines; Heart Ventricles; Myocardial Contraction; Myocytes, Cardiac; NG-Nitroarginine Methyl Ester; Nitrates;…
LNRVRUIP	journalArticle	2022	Maes, M; Rachayon, M; Jirakran, K; Sodsai, P; Klinchanhom, S; Debnath, M; Basta-Kaim, A; Kubera, M; Almulla, A F; Sughondhabirom, A	Adverse Childhood Experiences Predict the Phenome of Affective Disorders and These Effects Are Mediated by Staging, Neuroimmunotoxic and Growth Factor Profiles	Cells			10.3390/cells11091564	https://www.scopus.com/inward/record.uri?eid=2-s2.0-85129391648&doi=10.3390%2Fcells11091564&partnerID=40&md5=c00bb7bb4b8f1abba339440f40d33bb2		2022	2024-10-31 13:48:39	2024-10-31 13:48:39				9	11																		<p>Export Date: 10 July 2024; Cited By: 23</p>
46CWCISN	journalArticle	1995	Pirenne, J; Ribbens, C; Médot, M; De Groote, D; Vrindts, Y; Lopez, M; Gathy, R; Franchimont, P; Jacquet, N	Adverse effect of abdominal operations on production of interferon-gamma.	The European journal of surgery = Acta chirurgica					OBJECTIVE: To assess the effects of abdominal operations on the production of cytokines as one of the mechanisms of postoperative immunosuppression. DESIGN: Prospective study. SETTING: University hospital, Belgium. SUBJECTS: 19 Selected patients who underwent operations for benign (n = 10) or malignant (n = 9) diseases. INTERVENTIONS: Whole blood was collected in heparinised tubes before operatio…	1995-02	2024-10-31 13:48:40	2024-10-31 13:48:40		77-83		2	161										eng											Female; Humans; Male; surgery; Cytokines; biosynthesis; Abdomen; Postoperative Period; Abdominal Neoplasms; Immunosuppression Therapy; Interferon-gamma; Lymphokines; Monokines
D2IHWNXJ	journalArticle	2014	Adogwa, Owoicho; Verla, Terence; Thompson, Paul; Penumaka, Anirudh; Kudyba, Katherine; Johnson, Kwame; Fulchiero, Erin; Miller, Timothy Jr; Hoang, Kimberly B; Cheng, Joseph; Bagley, Carlos A	Affective disorders influence clinical outcomes after revision lumbar surgery in elderly patients with symptomatic adjacent-segment disease, recurrent stenosis, or pseudarthrosis: clinical article.	Journal of neurosurgery. Spine			10.3171/2014.4.SPINE12668		OBJECT: Depression and persistent low-back pain (LBP) are common and disabling problems in elderly patients (> 65 years old). Affective disorders, such as depression and anxiety, are also common in elderly patients, with a prevalence ranging from 4% to 16%. Depressive symptoms are consistently associated with functional disability. To date, few studies have assessed the predictive value of baseli…	2014-08	2024-10-31 13:48:40	2024-10-31 13:48:40		153-159		2	21										eng											Aged; Female; Humans; Male; Risk Factors; Disability Evaluation; psychology; surgery; Treatment Outcome; methods; Decompression, Surgical; Spinal Fusion; Spinal Stenosis; Mood Disorders; Pseudarthrosis; Reoperation; Spinal Fractures
GLADSER7	journalArticle	2019	Colombel, Jean-Frederic; Shin, Andrea; Gibson, Peter R	AGA Clinical Practice Update on Functional Gastrointestinal Symptoms in Patients With Inflammatory Bowel Disease: Expert Review.	Clinical gastroenterology and hepatology : the official clinical practice journal of the American Gastroenterological Association			10.1016/j.cgh.2018.08.001		DESCRIPTION: The purpose of this clinical practice update review is to describe key principles in the diagnosis and management of functional gastrointestinal (GI) symptoms in patients with inflammatory bowel disease (IBD). METHODS: The evidence and best practices summarized in this manuscript are based on relevant scientific publications, systematic reviews, and expert opinion where applicable. B…	2019-02	2024-10-31 13:48:40	2024-10-31 13:48:40		380-390.e1		3	17										eng											Humans; diagnosis; therapy; Inflammatory Bowel Diseases; Disease Management; Gastrointestinal Diseases; Practice Guidelines as Topic
8H5GEDZK	journalArticle	2018	D'Avila, J C; Siqueira, L D; Mazeraud, A; Azevedo, E P; Foguel, D; Castro-Faria-Neto, H C; Sharshar, T; Chrétien, F; Bozza, F A	Age-related cognitive impairment is associated with long-term neuroinflammation and oxidative stress in a mouse model of episodic systemic inflammation	Journal of Neuroinflammation			10.1186/s12974-018-1059-y	https://www.scopus.com/inward/record.uri?eid=2-s2.0-85041336209&doi=10.1186%2Fs12974-018-1059-y&partnerID=40&md5=025395c2b259468b0f9f0ff35054b92b		2018	2024-10-31 13:48:40	2024-10-31 13:48:40				1	15																		<p>Export Date: 10 July 2024; Cited By: 104</p>
QBXJILFP	journalArticle	2008	Godbout, J P; Moreau, M; Lestage, J; Chen, J; Sparkman, N L; O'Connor, J; Castanon, N; Kelley, K W; Dantzer, R; Johnson, R W	Aging exacerbates depressive-like behavior in mice in response to activation of the peripheral innate immune system	Neuropsychopharmacology			10.1038/sj.npp.1301649	https://www.scopus.com/inward/record.uri?eid=2-s2.0-49549087762&doi=10.1038%2Fsj.npp.1301649&partnerID=40&md5=31efc9d6c58873c4e6b18cfa111e0800		2008	2024-10-31 13:48:40	2024-10-31 13:48:40		2341-2351		10	33																		<p>Export Date: 10 July 2024; Cited By: 243</p>
SNEI58FK	journalArticle	2016	Gawali, N B; Bulani, V D; Chowdhury, A A; Deshpande, P S; Nagmoti, D M; Juvekar, A R	Agmatine ameliorates lipopolysaccharide induced depressive-like behaviour in mice by targeting the underlying inflammatory and oxido-nitrosative mediators	Pharmacology Biochemistry and Behavior			10.1016/j.pbb.2016.07.004	https://www.scopus.com/inward/record.uri?eid=2-s2.0-84979940411&doi=10.1016%2Fj.pbb.2016.07.004&partnerID=40&md5=18f407b63ada7c70bf263fa2aad15b15		2016	2024-10-31 13:48:40	2024-10-31 13:48:40		1-8			149																		<p>Export Date: 10 July 2024; Cited By: 45</p>
GP5NXEN4	journalArticle	2021	Rebai, R; Jasmin, L; Boudah, A	Agomelatine effects on fat-enriched diet induced neuroinflammation and depression-like behavior in rats	Biomedicine and Pharmacotherapy			10.1016/j.biopha.2021.111246	https://www.scopus.com/inward/record.uri?eid=2-s2.0-85099253460&doi=10.1016%2Fj.biopha.2021.111246&partnerID=40&md5=1a723bbe963557c81ed7910b0518bb3e		2021	2024-10-31 13:48:40	2024-10-31 13:48:40					135																		<p>Export Date: 10 July 2024; Cited By: 23</p>
7PLPB78V	journalArticle	2023	Zhang, J; Liu, Q; Su, D; Li, L; Xiao, C; He, H; You, Z; Zhou, T	Akebia saponin D acts via the PPAR-gamma pathway to reprogramme a pro-neurogenic microglia that can restore hippocampal neurogenesis in mice exposed to chronic mild stress	CNS Neuroscience and Therapeutics			10.1111/cns.14196	https://www.scopus.com/inward/record.uri?eid=2-s2.0-85151938532&doi=10.1111%2Fcns.14196&partnerID=40&md5=88e25e4fa04e6e15d8e8fab2904b506f		2023	2024-10-31 13:48:40	2024-10-31 13:48:40		2555-2571		9	29																		<p>Export Date: 10 July 2024; Cited By: 8</p>
NTZTLYD6	journalArticle	2022	Liu, Q; Zhang, J; Xiao, C; Su, D; Li, L; Yang, C; Zhao, Z; Jiang, W; You, Z; Zhou, T	Akebia saponin D protects hippocampal neurogenesis from microglia-mediated inflammation and ameliorates depressive-like behaviors and cognitive impairment in mice through the PI3K-Akt pathway	Frontiers in Pharmacology			10.3389/fphar.2022.927419	https://www.scopus.com/inward/record.uri?eid=2-s2.0-85139420394&doi=10.3389%2Ffphar.2022.927419&partnerID=40&md5=c55d12663f102ed989501bd01d6183cf		2022	2024-10-31 13:48:40	2024-10-31 13:48:40					13																		<p>Export Date: 10 July 2024; Cited By: 20</p>
FYMVBLIX	journalArticle	2022	Guo, D; Park, C; Li, Y; Li, B; Yang, Q; Deng, Y; Gao, N L; Li, R; Wang, X; Yi, L; Liu, Z	Akkermansia muciniphila ameliorates depressive disorders in a murine alcohol-LPS (mALPS) model	Food and Function			10.1039/d2fo01478e	https://www.scopus.com/inward/record.uri?eid=2-s2.0-85142745564&doi=10.1039%2Fd2fo01478e&partnerID=40&md5=ca922b0d90d74c4ff724c29fb2e52049		2022	2024-10-31 13:48:40	2024-10-31 13:48:40		12766-12776		24	13																		<p>Export Date: 10 July 2024; Cited By: 13</p>
SJR43D32	journalArticle	2013	Mocking, Roel J T; Lok, Anja; Assies, Johanna; Koeter, Maarten W J; Visser, Ieke; Ruhé, Henricus G; Bockting, Claudi L H; Schene, Aart H	Ala54Thr fatty acid-binding protein 2 (FABP2) polymorphism in recurrent depression: associations with fatty acid concentrations and waist circumference.	PloS one			10.1371/journal.pone.0082980		BACKGROUND: Fatty acid (FA)-alterations may mediate the mutual association between Major Depressive Disorder (MDD) and cardiovascular disease (CVD). However, etiology of observed FA-alterations in MDD and CVD remains largely unclear. An interesting candidate may be a mutation in the fatty acid-binding protein 2 (FABP2)-gene, because it regulates dietary FA-uptake. Therefore, we aimed to test the …	2013	2024-10-31 13:48:40	2024-10-31 13:48:40		e82980-e82980		12	8										eng											Adult; Female; Humans; Male; Middle Aged; blood; Risk Factors; cytology; genetics; Depressive Disorder, Major; biosynthesis; Alanine; Arachidonic Acid; Eicosanoic Acids; Erythrocytes; Fatty Acid-Binding Proteins; Fatty Acids; Genotype; Polymorphism, Genetic; Randomized Controlled Trials as Topic; Recurrence; Threonine; Waist Circumference
TM722VCI	journalArticle	2009	Lau, Alexandra; von Dossow, Vera; Sander, Michael; MacGuill, Martin; Lanzke, Nadine; Spies, Claudia	Alcohol use disorder and perioperative immune dysfunction.	Anesthesia and analgesia			10.1213/ane.0b013e318193fd89		The anesthesiological sequelae of long-term alcohol abuse include a three to fivefold increased risk of postoperative infection, prolonged intensive care unit stays and longer hospital stays. The cause of the higher infection rates is an altered immune response in long-term alcoholic patients. Preoperatively, the T helper cells 1 to T helper cells 2 ratio is depressed in long-term alcoholic patie…	2009-03	2024-10-31 13:48:40	2024-10-31 13:48:40		916-920		3	108										eng											complications; Humans; immunology; drug effects; metabolism; physiology; Immunity, Cellular; Immune System Diseases; Alcoholism; Interleukins; Intraoperative Care; Intraoperative Complications; Lymphocyte Count; Perioperative Care; Postoperative Care
VBBC8MHH	bookSection	2018	Cannon, A R; Hammer, A M; Choudhry, M A	Alcohol, inflammation, and depression: The gut-brain axis	Inflammation and Immunity in Depression: Basic Science and Clinical Applications				https://www.scopus.com/inward/record.uri?eid=2-s2.0-85083213138&doi=10.1016%2FB978-0-12-811073-7.00029-5&partnerID=40&md5=f5da7a967e2dc0a6af48c1be48219c1b		2018	2024-10-31 13:48:40	2024-10-31 13:48:40		509-524																				DOI: 10.1016/B978-0-12-811073-7.00029-5	<p>Export Date: 10 July 2024; Cited By: 3</p>
T4PJFFXW	journalArticle	2011	Kelley, K W; Dantzer, R	Alcoholism and inflammation: Neuroimmunology of behavioral and mood disorders	Brain, Behavior, and Immunity			10.1016/j.bbi.2010.12.013	https://www.scopus.com/inward/record.uri?eid=2-s2.0-79955717804&doi=10.1016%2Fj.bbi.2010.12.013&partnerID=40&md5=5167039859359558ab472755aaf78305		2011	2024-10-31 13:48:40	2024-10-31 13:48:40		S13-S20		SUPPL. 1	25																		<p>Export Date: 10 July 2024; Cited By: 111</p>
CCJL9GTV	journalArticle	2012	Bay-Richter, C; Hallberg, L; Ventorp, F; Janelidze, S; Brundin, L	Aldosterone synergizes with peripheral inflammation to induce brain IL-1β expression and depressive-like effects	Cytokine			10.1016/j.cyto.2012.08.016	https://www.scopus.com/inward/record.uri?eid=2-s2.0-84867990840&doi=10.1016%2Fj.cyto.2012.08.016&partnerID=40&md5=86a542b1baf5875c44e3a95a4d48d23b		2012	2024-10-31 13:48:40	2024-10-31 13:48:40		749-754		3	60																		<p>Export Date: 10 July 2024; Cited By: 19</p>
LPB3GMZ2	journalArticle	1994	Repo, H; Renkonen, R; Helander, I M; Leirisalo-Repo, M	Alkali-treated LPS of Yersinia enterocolitica does not induce expression of E-selectin, ICAM-1 or VCAM-1 on endothelial cells but may mediate antibody- and complement-dependent cell injury.	Scandinavian journal of immunology			10.1111/j.1365-3083.1994.tb03367.x		Lipopolysaccharide (LPS) prepared from a rough mutant of Salmonella typhimurium and deacylated enzymatically (dLPS) does not promote neutrophil adherence to human umbilical vein endothelial cells (HUVECs). This paper reports that similarly, a smooth form of LPS prepared from Yersinia enterocolitica O:3, a serotype known to trigger reactive arthritis in humans, and treated with alkali (yersinia LP…	1994-03	2024-10-31 13:48:40	2024-10-31 13:48:40		241-248		3	39										eng											Humans; analysis; pharmacology; drug effects; cytology; Escherichia coli; Lipopolysaccharides; physiology; antagonists & inhibitors; ABO Blood-Group System; Neutrophils; chemistry; Tumor Cells, Cultured; Alkalies; Antibody-Dependent Cell Cytotoxicity; Cell Adhesion; Cell Adhesion Molecules; Cytotoxicity, Immunologic; E-Selectin; Endothelium, Vascular; Intercellular Adhesion Molecule-1; Umbilical …
IEHCFC7R	journalArticle	2019	Alzarea, S; Rahman, S	Alpha-7 nicotinic receptor allosteric modulator PNU120596 prevents lipopolysaccharide-induced anxiety, cognitive deficit and depression-like behaviors in mice	Behavioural Brain Research			10.1016/j.bbr.2019.03.019	https://www.scopus.com/inward/record.uri?eid=2-s2.0-85064579441&doi=10.1016%2Fj.bbr.2019.03.019&partnerID=40&md5=91d8e8dd6d318ca6b87a45c13f4d9aa2		2019	2024-10-31 13:48:40	2024-10-31 13:48:40		19-28			366																		<p>Export Date: 10 July 2024; Cited By: 54</p>
38XXV3PN	journalArticle	2018	Ambrée, O; Ruland, C; Scheu, S; Arolt, V; Alferink, J	Alterations of the innate immune system in susceptibility and resilience after social defeat stress	Frontiers in Behavioral Neuroscience			10.3389/fnbeh.2018.00141	https://www.scopus.com/inward/record.uri?eid=2-s2.0-85053354806&doi=10.3389%2Ffnbeh.2018.00141&partnerID=40&md5=82f8a4a61fb66efbb51f5dd5504630df		2018	2024-10-31 13:48:40	2024-10-31 13:48:40					12																		<p>Export Date: 10 July 2024; Cited By: 39</p>
WNIL4NLD	journalArticle	1987	Moss, R B; Hsu, Y P; Van Eede, P H; Van Leeuwen, A M; Lewiston, N J; De Lange, G	Altered antibody isotype in cystic fibrosis: impaired natural antibody response to polysaccharide antigens.	Pediatric research			10.1203/00006450-198712000-00020		Patients with cystic fibrosis (CF) have impaired natural (preinfection) IgG2 antibody responses to Pseudomonas aeruginosa lipopolysaccharide. To investigate the basis for this defect, we measured natural IgG and IgG1-4 antibody levels to Haemophilus influenzae type b polyribophosphate (PRP) and tetanus toxoid by enzyme-linked immunosorbent assay in 24 adult CF patients and 20 normal controls. Imm…	1987-12	2024-10-31 13:48:40	2024-10-31 13:48:40		708-713		6	22										eng											Adult; Female; Humans; Male; immunology; Antibodies, Bacterial; Adolescent; Antibody Formation; Cystic Fibrosis; biosynthesis; Haemophilus influenzae; Immunity, Innate; Immunoglobulin Gm Allotypes; Pentosephosphates; Polysaccharides; Polysaccharides, Bacterial; Tetanus Toxoid
W9XXW48P	journalArticle	2022	Nie, Cong; Chen, Kaiwen; Chen, Jie; Zhu, Yu; Jiang, Jianyuan; Jin, Xiang; Xia, Xinlei; Zheng, Chaojun	Altered central pain processing assessed by quantitative sensory testing in patients with failed back surgery syndrome.	Neurophysiologie clinique = Clinical neurophysiology			10.1016/j.neucli.2022.10.005		OBJECTIVE: To investigate the presence of altered central pain processing in patients with failed back surgery syndrome (FBSS) using quantitative sensory testing (QST). METHODS: This study included 34 patients with FBSS, 102 patients post-lumbar surgery without low back pain (LBP), and 102 healthy subjects. All subjects underwent both pressure pain threshold (PPT) and conditioned pain modulation …	2022-11	2024-10-31 13:48:40	2024-10-31 13:48:40		427-435		6	52										eng											complications; Humans; diagnosis; Anxiety; Failed Back Surgery Syndrome; Healthy Volunteers; Neuralgia; Pain Threshold
KL3AJD3A	journalArticle	1994	McCrea, K A; Ensor, J E; Nall, K; Bleecker, E R; Hasday, J D	Altered cytokine regulation in the lungs of cigarette smokers.	American journal of respiratory and critical care medicine			10.1164/ajrccm.150.3.8087340		Cigarette smoking is the major factor responsible for chronic obstructive lung disease, but it occurs in only a minority of smokers. Smoking is associated with increased susceptibility to pulmonary infections and with a neutrophil- and macrophage-rich inflammation of the small airways. We compared concentrations of tumor necrosis factor (TNF), interleukin (IL)-6, and IL-8 in bronchoalveolar lavag…	1994-09	2024-10-31 13:48:40	2024-10-31 13:48:40		696-703		3	150										eng											Adult; Female; Humans; Male; analysis; immunology; cytology; Bronchoalveolar Lavage Fluid; Interleukin-8; Macrophages, Alveolar; Tumor Necrosis Factor-alpha; Cytokines; Neutrophils; chemistry; Chemotaxis, Leukocyte; Interleukin-6; Lung; Smoking
84GUFI3M	journalArticle	1991	Chao, C C; Janoff, E N; Hu, S X; Thomas, K; Gallagher, M; Tsang, M; Peterson, P K	Altered cytokine release in peripheral blood mononuclear cell cultures from patients with the chronic fatigue syndrome.	Cytokine			10.1016/1043-4666(91)90497-2		Chronic fatigue syndrome (CFS) is an idiopathic illness associated with a variety of immunologic abnormalities. To investigate potential pathogenetic mechanisms, we evaluated serum levels and peripheral blood mononuclear cell (PBMC) production of selected cytokines and immunoglobulins. Serum bioactive transforming growth factor beta (TGF-beta) levels were higher (P less than 0.01) in patients wit…	1991-07	2024-10-31 13:48:40	2024-10-31 13:48:40		292-298		4	3										eng											etiology; Humans; blood; immunology; metabolism; Tumor Necrosis Factor-alpha; Cytokines; In Vitro Techniques; biosynthesis; Fatigue Syndrome, Chronic; Leukocytes, Mononuclear; Interleukins; Transforming Growth Factor beta
9RNL9V8P	journalArticle	2019	Goetzl, Edward J; Elahi, Fanny M; Mustapic, Maja; Kapogiannis, Dimitrios; Pryhoda, Moira; Gilmore, Anah; Gorgens, Kimberly A; Davidson, Bradley; Granholm, Anne-Charlotte; Ledreux, Aurélie	Altered levels of plasma neuron-derived exosomes and their cargo proteins characterize acute and chronic mild traumatic brain injury.	FASEB journal : official publication of the Federation of American Societies for Experimental Biology			10.1096/fj.201802319R		Neuron-derived exosomes (NDEs) were enriched by anti-L1CAM antibody immunoabsorption from plasmas of subjects ages 18-26 yr within 1 wk after a sports-related mild traumatic brain injury (acute mTBI) ( n = 18), 3 mo or longer after the last of 2-4 mTBIs (chronic mTBI) ( n = 14) and with no recent history of TBI (controls) ( n = 21). Plasma concentrations of NDEs, assessed by counts and levels of …	2019-04	2024-10-31 13:48:40	2024-10-31 13:48:40		5082-5088		4	33										eng											Adult; Female; Humans; Male; blood; Biomarkers; Brain; metabolism; Enzyme-Linked Immunosorbent Assay; Chronic Disease; Young Adult; Cross-Sectional Studies; Amyloid beta-Peptides; Brain Concussion; Exosomes; Neurons; tau Proteins
J35LIFBS	journalArticle	2006	Thompson, Judith A; O'Sullivan, Peter B; Briffa, N Kathryn; Neumann, Patricia	Altered muscle activation patterns in symptomatic women during pelvic floor muscle contraction and Valsalva manouevre.	Neurourology and urodynamics			10.1002/nau.20183		AIMS: To investigate the muscle activation patterns of the abdomino-pelvic region used by incontinent women during a pelvic floor muscle (PFM) contraction and a Valsalva manouevre compared to healthy, asymptomatic subjects. METHODS: Thirteen incontinent (symptomatic) women, identified using ultrasound to be consistently depressing the bladder base during PFM contraction, and thirteen continent wo…	2006	2024-10-31 13:48:40	2024-10-31 13:48:40		268-276		3	25										eng											Adult; Female; Humans; physiopathology; Muscle Contraction; Pelvic Floor; Urinary Incontinence; Valsalva Maneuver
8L9ABG67	journalArticle	1997	Ferrante, J V; Huang, Z H; Nandoskar, M; Hii, C S; Robinson, B S; Rathjen, D A; Poulos, A; Morris, C P; Ferrante, A	Altered responses of human macrophages to lipopolysaccharide by hydroperoxy eicosatetraenoic acid, hydroxy eicosatetraenoic acid, and arachidonic acid. Inhibition of tumor necrosis factor production.	The Journal of clinical investigation			10.1172/JCI119303		The regulation of allergic and autoimmune inflammatory reactions by polyunsaturated fatty acids and their metabolic products (eicosanoids) continues to be of major interest. Our data demonstrate that arachidonic acid 5,8,11,14-eicosatetraenoic acid (20:4n-6) and its hydroxylated derivatives 15(s)-hydroxy-5,8,11,13-eicosatetraenoic acid (15-HETE) and 15(s)-hydroperoxy-5,8,11,13-eicosatetraenoic ac…	1997-03	2024-10-31 13:48:40	2024-10-31 13:48:40		1445-1452		6	99										eng											Humans; pharmacology; drug effects; Cells, Cultured; Lipopolysaccharides; metabolism; antagonists & inhibitors; Tumor Necrosis Factor-alpha; Flow Cytometry; biosynthesis; Macrophages; Arachidonic Acid; Fatty Acids; Hydroxyeicosatetraenoic Acids; Leukotrienes; Lipid Peroxides; Nucleic Acid Hybridization; Protein Kinase C
TSMP3D6T	journalArticle	2019	Labrenz, Franziska; Ferri, Francesca; Wrede, Karsten; Forsting, Michael; Schedlowski, Manfred; Engler, Harald; Elsenbruch, Sigrid; Benson, Sven; Costantini, Marcello	Altered temporal variance and functional connectivity of BOLD signal is associated with state anxiety during acute systemic inflammation.	NeuroImage			10.1016/j.neuroimage.2018.09.056		Systemic inflammation is accompanied by complex behavioral changes and disturbed emotion regulation that have been related to the pathophysiology of mood disorders including depression and anxiety. However, the causal role of systemic inflammation on mood disorders is still unclear. We herein investigated neural resting state patterns of temporal variance of the amygdala and functional connectivi…	2019-01	2024-10-31 13:48:41	2024-10-31 13:48:41		916-924			184										eng											Adult; Double-Blind Method; Humans; Male; Middle Aged; physiopathology; Brain; Brain Mapping; Magnetic Resonance Imaging; Lipopolysaccharides; Adolescent; Young Adult; Inflammation; Anxiety; Amygdala; chemically induced; Neural Pathways
GMXEQRSV	journalArticle	2022	Chojnacki, Cezary; Konrad, Paulina; Błońska, Aleksandra; Medrek-Socha, Marta; Przybylowska-Sygut, Karolina; Chojnacki, Jan; Poplawski, Tomasz	Altered Tryptophan Metabolism on the Kynurenine Pathway in Depressive Patients with Small Intestinal Bacterial Overgrowth.	Nutrients			10.3390/nu14153217		The causes of depression are diverse and are still not fully understood. Recently, an increasing role is attributed to nutritional and inflammatory factors. The aim of this study was to evaluate selected metabolites of the tryptophan kynurenine pathway in depressive patients with small intestinal bacterial overgrowth (SIBO). The study involved 40 healthy people (controls) and 40 patients with pre…	2022-08	2024-10-31 13:48:41	2024-10-31 13:48:41				15	14										eng											Humans; metabolism; methods; Tryptophan; Chromatography, Liquid; Kynurenic Acid; Kynurenine; Rifaximin; Tandem Mass Spectrometry
FRJXNSS2	journalArticle	2020	Hahad, O; Lelieveld, J; Birklein, F; Lieb, K; Daiber, A; Münzel, T	Ambient air pollution increases the risk of cerebrovascular and neuropsychiatric disorders through induction of inflammation and oxidative stress	International Journal of Molecular Sciences			10.3390/ijms21124306	https://www.scopus.com/inward/record.uri?eid=2-s2.0-85086753199&doi=10.3390%2Fijms21124306&partnerID=40&md5=dab88af0bfe9fec580311300e9500e85		2020	2024-10-31 13:48:41	2024-10-31 13:48:41		1-24		12	21																		<p>Export Date: 10 July 2024; Cited By: 207</p>
XTKVZ7U9	journalArticle	2019	Choubey, P; Kwatra, M; Pandey, S N; Kumar, D; Dwivedi, D K; Rajput, P; Mishra, A; Lahkar, M; Jangra, A	Ameliorative effect of fisetin against lipopolysaccharide and restraint stress-induced behavioral deficits via modulation of NF-κB and IDO-1	Psychopharmacology			10.1007/s00213-018-5105-3	https://www.scopus.com/inward/record.uri?eid=2-s2.0-85056667616&doi=10.1007%2Fs00213-018-5105-3&partnerID=40&md5=d5e0e1b3bfdd20d0d86ad418a66f1788		2019	2024-10-31 13:48:41	2024-10-31 13:48:41		741-752		2	236																		<p>Export Date: 10 July 2024; Cited By: 41</p>
GCDSR3II	journalArticle	2023	Benson, Sven; Labrenz, Franziska; Kotulla, Simone; Brotte, Lisa; Rödder, Philipp; Tebbe, Bastian; Theysohn, Nina; Engler, Harald; Elsenbruch, Sigrid	Amplified gut feelings under inflammation and depressed mood: A randomized fMRI trial on interoceptive pain in healthy volunteers.	Brain, behavior, and immunity			10.1016/j.bbi.2023.06.005		BACKGROUND: Inflammation and depressed mood constitute clinically relevant vulnerability factors for enhanced interoceptive sensitivity and chronic visceral pain, but their putative interaction remains untested in human mechanistic studies. We tested interaction effects of acute systemic inflammation and sad mood on the expectation and experience of visceral pain by combining experimental endotox…	2023-08	2024-10-31 13:48:41	2024-10-31 13:48:41		132-137			112										eng											Female; Humans; Male; Brain; Magnetic Resonance Imaging; psychology; Lipopolysaccharides; physiology; Inflammation; Affect; Healthy Volunteers; Cross-Over Studies; Visceral Pain
XSM5MZI2	journalArticle	2019	Buijze, G A; De Jong, H M Y; Kox, M; van de Sande, M G; Van Schaardenburg, D; Van Vugt, R M; Popa, C D; Pickkers, P; Baeten, D L P	An add-on training program involving breathing exercises, cold exposure, and meditation attenuates inflammation and disease activity in axial spondyloarthritis - A proof of concept trial.	PloS one			10.1371/journal.pone.0225749		OBJECTIVES: The primary objective of this trial was to assess safety and anti-inflammatory effects of an add-on training program involving breathing exercises, cold exposure, and meditation in patients with axial spondyloarthritis. METHODS: This study was an open-label, randomised, one-way crossover clinical proof-of-concept trial. Twenty-four patients with moderately active axial spondyloarthrit…	2019	2024-10-31 13:48:41	2024-10-31 13:48:41		e0225749-e0225749		12	14										eng											Adult; Female; Humans; Male; Biomarkers; therapy; metabolism; Inflammation; Breathing Exercises; Cold Temperature; Endpoint Determination; Meditation; Proof of Concept Study; Spondylarthritis
Z59V2D6B	journalArticle	2020	Lee, J.-S.; Jeon, Y.-J.; Park, S.-Y.; Son, C.-G.	An adrenalectomy mouse model reflecting clinical features for chronic fatigue syndrome	Biomolecules			10.3390/biom10010071	https://www.scopus.com/inward/record.uri?eid=2-s2.0-85077596148&doi=10.3390%2Fbiom10010071&partnerID=40&md5=f130a6fb4886687dd36ed5ef9c1e1256		2020	2024-10-31 13:48:41	2024-10-31 13:48:41				1	10																		<p>Export Date: 10 July 2024; Cited By: 9</p>
ECL4UKDJ	journalArticle	2021	Huckvale, S; Reyes, S; Kulikova, A; Rohatgi, A; Riggs, K A; Brown, E S	An Association Between the Inflammatory Biomarker GlycA and Depressive Symptom Severity	Journal of Clinical Psychiatry			10.4088/JCP.20M13245	https://www.scopus.com/inward/record.uri?eid=2-s2.0-85096457948&doi=10.4088%2FJCP.20M13245&partnerID=40&md5=c495679c5f967f66209469055e02584e		2021	2024-10-31 13:48:41	2024-10-31 13:48:41				1	82																		<p>Export Date: 10 July 2024; Cited By: 6</p>
L5R337MX	journalArticle	2018	Wardle, Richard Anthony; Thapaliya, Gita; Nowak, Adam; Radford, Shellie; Dalton, Michelle; Finlayson, Graham; Moran, Gordon W	An Examination of Appetite and Disordered Eating in Active Crohn's Disease.	Journal of Crohn's & colitis			10.1093/ecco-jcc/jjy041		BACKGROUND: Crohn's disease [CD] patients suffer from nutritional deficiencies when in active disease. We aim to examine calorific intake, macronutrient choice, and disordered eating behaviour in patients with active CD. METHODS: CD patients with matched healthy volunteers [HV] were recruited. Active disease was defined by faecal calprotectin >250 µg/g, C-reactive protein 83.8 ± 47.1 mg/dL, or ac…	2018-06	2024-10-31 13:48:41	2024-10-31 13:48:41		819-825		7	12										eng											Adult; etiology; Female; Humans; Male; analysis; Depression; diagnosis; Surveys and Questionnaires; psychology; metabolism; Leukocyte L1 Antigen Complex; Body Mass Index; Anxiety; Psychiatric Status Rating Scales; chemistry; C-Reactive Protein; Craving; Crohn Disease; Dietary Proteins; Energy Intake; Feces; Feeding and Eating Disorders; Risk Adjustment
89FY8FB5	journalArticle	2008	Maes, Michael; Mihaylova, Ivana; Kubera, Marta; Leunis, Jean-Claude	An IgM-mediated immune response directed against nitro-bovine serum albumin (nitro-BSA) in chronic fatigue syndrome (CFS) and major depression: evidence that nitrosative stress is another factor underpinning the comorbidity between major depression and C	Neuro endocrinology letters					BACKGROUND: It has been shown that chronic fatigue syndrome (CFS) and major depression (MDD) are accompanied by signs of oxidative stress and by a decreased antioxidant status. The aim of the present study was to examine whether CFS and MDD are accompanied by an IgM-mediated immune response directed against nitro-serum bovine albumin (BSA), which is a neoepitope of BSA formed by damage caused by …	2008-06	2024-10-31 13:48:41	2024-10-31 13:48:41		313-319		3	29										eng											Adult; complications; Female; Humans; Male; Middle Aged; therapeutic use; psychology; immunology; metabolism; physiology; Depressive Disorder, Major; Analysis of Variance; Psychiatric Status Rating Scales; Fatigue Syndrome, Chronic; Intestinal Mucosa; Blood-Air Barrier; Immunoglobulin A; Immunoglobulin M; Nitroso Compounds; Permeability; Reactive Nitrogen Species; ROC Curve; Serum Albumin, Bovine
RTUSV2Z5	journalArticle	1982	Ridley, M J; Russell, D F; Ridley, D S	An immunoperoxidase study of immunological factors in skin lesions across the spectrum of leprosy.	International journal of leprosy and other mycobacterial diseases : official organ of the International Leprosy Association					The immunoperoxidase technique was used to assess the quantity and situation of various immunological factors in 24 skin biopsies which represented the leprosy spectrum from TT to LL. The factors were immunoglobulins (IgG and IgM), complement components (C3, C3d and Clq), plasminogen, muramidase (lysozyme), C-reactive protein and alpha-1-antitrypsin. The results were compared with previous report…	1982-03	2024-10-31 13:48:41	2024-10-31 13:48:41		11-19		1	50										eng											Humans; immunology; pathology; Immunoglobulins; Immunoenzyme Techniques; Complement System Proteins; Granuloma; Leprosy; Skin
3KUP979C	journalArticle	2013	Berrill, J W; Gallacher, J; Hood, K; Green, J T; Matthews, S B; Campbell, A K; Smith, A	An observational study of cognitive function in patients with irritable bowel syndrome and inflammatory bowel disease.	Neurogastroenterology and motility			10.1111/nmo.12219		BACKGROUND: Irritable bowel syndrome (IBS) and inflammatory bowel disease (IBD) are associated with several risk factors for developing cognitive impairment. These include altered cytokine levels, concurrent mood disorders, and the presence of chronic pain. This observational study aimed to explore the cognitive profile of patients with these conditions. METHODS: Participants completed the Cardif…	2013-11	2024-10-31 13:48:41	2024-10-31 13:48:41		918-e704		11	25										eng											Adult; Female; Humans; Male; Middle Aged; Risk Factors; psychology; Inflammatory Bowel Diseases; Irritable Bowel Syndrome; Cognition; Neuropsychological Tests
JMP6K79N	journalArticle	2017	Leonardo, E D; Dranovsky, A	An opening for humor in melancholy	Nature Neuroscience			10.1038/s41593-017-0015-y	https://www.scopus.com/inward/record.uri?eid=2-s2.0-85035311867&doi=10.1038%2Fs41593-017-0015-y&partnerID=40&md5=2759a9cded717c0c38424bf498c19b73		2017	2024-10-31 13:48:41	2024-10-31 13:48:41		1657-1658		12	20																		<p>Export Date: 10 July 2024; Cited By: 2</p>
BURYCBRA	conferencePaper	2018	Dadiz, B G; Marcos, N	Analysis of depression based on facial cues on a captured motion picture	2018 IEEE 3rd International Conference on Signal and Image Processing, ICSIP 2018			10.1109/SIPROCESS.2018.8600523	https://www.scopus.com/inward/record.uri?eid=2-s2.0-85061782489&doi=10.1109%2FSIPROCESS.2018.8600523&partnerID=40&md5=0448eda5e8ae952ef699140671de1b8f		2018	2024-10-31 13:48:41	2024-10-31 13:48:41		49-54																					<p>Export Date: 10 July 2024; Cited By: 7</p>
5NJ5SCAF	journalArticle	2021	Wei, Y; Qi, K; Yu, Y; Lu, W; Xu, W; Yang, C; Lin, Y	Analysis of Differentially Expressed Genes in the Dentate Gyrus and Anterior Cingulate Cortex in a Mouse Model of Depression	BioMed Research International			10.1155/2021/5013565	https://www.scopus.com/inward/record.uri?eid=2-s2.0-85101659951&doi=10.1155%2F2021%2F5013565&partnerID=40&md5=f3262756364aa8388789481147cbe7c1		2021	2024-10-31 13:48:41	2024-10-31 13:48:41					2021																		<p>Export Date: 10 July 2024; Cited By: 14</p>
6YZI2FZ8	journalArticle	2021	Liśkiewicz, Paweł; Kaczmarczyk, Mariusz; Misiak, Błażej; Wroński, Michał; Bąba-Kubiś, Agata; Skonieczna-Żydecka, Karolina; Marlicz, Wojciech; Bieńkowski, Przemysław; Misera, Agata; Pełka-Wysiecka, Justyna; Kucharska-Mazur, Jolanta; Konopka, Anna; Łoniewski, Igor; Samochowiec, Jerzy	Analysis of gut microbiota and intestinal integrity markers of inpatients with major depressive disorder.	Progress in neuro-psychopharmacology & biological psychiatry			10.1016/j.pnpbp.2020.110076		Previous studies have reported on the relationship between gut microbiota and major depressive disorder (MDD). However, there remain gaps in literature concerning the role of the intestinal barrier and microflora in the pathogenesis of depression. This study analyzes the potential causative relationship between gut microbiota and inflammatory and gut integrity markers and clinical symptoms in inp…	2021-03	2024-10-31 13:48:41	2024-10-31 13:48:41		110076-110076			106										eng											Adult; Female; Humans; Male; Middle Aged; Biomarkers; diagnosis; psychology; metabolism; physiology; Young Adult; Depressive Disorder, Major; Gastrointestinal Microbiome; trends; Cohort Studies; Inpatients; Hospitals, Psychiatric
M3APPL29	journalArticle	1986	Luzi, G; Kubagawa, H; Crain, M J; Cooper, M D	Analysis of IgG subclass production in cell cultures from IgA deficient patients and in normal controls as a function of age.	Clinical and experimental immunology					IgA deficient individuals may also have low serum levels of IgG subclasses, especially IgG2. In the present study we examined the development of plasma cells producing IgM, IgA or IgG, and the IgG1 and IgG2 subclasses, following lipopolysaccharide (LPS) and pokeweed mitogen (PWM) stimulation of mononuclear cells (MNC) from normal and IgA deficient individuals as a function of age. Studies of bloo…	1986-08	2024-10-31 13:48:41	2024-10-31 13:48:41		434-442		2	65										eng											Adult; Humans; immunology; pharmacology; Adolescent; Child; Child, Preschool; Lymphocyte Activation; classification; biosynthesis; Immunoglobulin A; Immunoglobulin M; Aging; Dysgammaglobulinemia; IgA Deficiency; Immunoglobulin G; Mitogens
NBG92FC7	journalArticle	1984	Pardo, I; Carafa, C; Dziarski, R; Levinson, A I	Analysis of in vitro polyclonal B cell differentiation responses to bacterial peptidoglycan and pokeweed mitogen in rheumatoid arthritis.	Clinical and experimental immunology					To gain insight into possible determinants of in vivo polyclonal B cell activation seen in rheumatoid arthritis (RA), we enumerated immunoglobulin secreting cells appearing in cultures of peripheral blood mononuclear cells that were stimulated with pokeweed mitogen (PWM) or a newly described polyclonal B cell activator, bacterial peptidoglycan. Peptidoglycan, the major constituent of the cell wal…	1984-05	2024-10-31 13:48:41	2024-10-31 13:48:41		253-262		2	56										eng											Adult; Aged; Female; Humans; Male; Middle Aged; immunology; pharmacology; Cells, Cultured; Immunoglobulins; Arthritis, Rheumatoid; Lymphocyte Activation; biosynthesis; Peptidoglycan; Antibody-Producing Cells; B-Lymphocytes; Pokeweed Mitogens; Staphylococcus aureus
NVUGH3WI	journalArticle	2020	Yu, Ying; Zhang, Gong; Han, Tao; Huang, Hailiang	Analysis of the pharmacological mechanism of Banxia Xiexin decoction in treating depression and ulcerative colitis based on a biological network module.	BMC complementary medicine and therapies			10.1186/s12906-020-02988-3		BACKGROUND: The network pharmacology method was used to predict the active components of Banxia Xiexin decoction, its targets and the key signalling pathways that are activated in the treatment of depression and ulcerative colitis to explore the common mechanism. METHODS: The active components and targets of Banxia Xiexin decoction were obtained by searching the ETCM,TCMSP and TCMIP database. The…	2020-06	2024-10-31 13:48:41	2024-10-31 13:48:41		199-199		1	20										eng											drug therapy; Humans; Depression; pharmacology; genetics; Medicine, Chinese Traditional; Signal Transduction; Drugs, Chinese Herbal; Colitis, Ulcerative; Databases, Genetic; Protein Interaction Maps
S4C9R2I7	journalArticle	2022	Yang, Z; Zhang, Z; Zhu, J; Ma, Y; Wang, J; Liu, J	Analysis of the Plasmid-Based ts Allele of PA0006 Reveals Its Function in Regulation of Cell Morphology and Biosynthesis of Core Lipopolysaccharide in Pseudomonas aeruginosa	Applied and Environmental Microbiology			10.1128/aem.00480-22	https://www.scopus.com/inward/record.uri?eid=2-s2.0-85135379303&doi=10.1128%2Faem.00480-22&partnerID=40&md5=42cb299cb636f2cbcad2a1a99710cb8d		2022	2024-10-31 13:48:42	2024-10-31 13:48:42				14	88																		<p>Export Date: 10 July 2024; Cited By: 2</p>
GIZ4DL7A	journalArticle	2006	Corrales, J J; Almeida, M; Burgo, R; Mories, M T; Miralles, J M; Orfao, A	Androgen-replacement therapy depresses the ex vivo production of inflammatory cytokines by circulating antigen-presenting cells in aging type-2 diabetic men with partial androgen deficiency.	The Journal of endocrinology			10.1677/joe.1.06779		Androgens are considered to have immunomodulatory effects but their cellular mechanisms of action remain largely unknown. In the present study we prospectively analyzed the serial effects of androgen-replacement therapy on both the distribution of peripheral blood lymphocytes, monocytes and dendritic cells as well as on the production of interleukin (IL)-1beta, IL-6 and tumor necrosis factor alph…	2006-06	2024-10-31 13:48:42	2024-10-31 13:48:42		595-604		3	189										eng											Aged; Humans; Male; Middle Aged; therapeutic use; immunology; metabolism; Tumor Necrosis Factor-alpha; Cytokines; deficiency; Anti-Inflammatory Agents; Case-Control Studies; Statistics, Nonparametric; Lymphocytes; Diabetes Mellitus, Type 2; Interleukin-1; Lymphocyte Count; Interleukin-6; Androgens; Antigen-Presenting Cells; Depression, Chemical; Hormone Replacement Therapy; Lymphocyte Subsets; Te…
WZ8VZGX3	journalArticle	2002	Bruehl, Stephen; Burns, John W; Chung, Ok Yung; Ward, Pamela; Johnson, Benjamin	Anger and pain sensitivity in chronic low back pain patients and pain-free controls: the role of endogenous opioids.	Pain			10.1016/s0304-3959(02)00104-5		The experience of anger (i.e. trait anger) and anger management style (i.e. anger-in, anger-out) are related to sensitivity to acute and chronic pain stimuli, although underlying mechanisms are unknown. This study tested whether anger variables are associated with impaired endogenous opioid antinociceptive activity, and whether these relationships differed between chronic pain patients and health…	2002-09	2024-10-31 13:48:42	2024-10-31 13:48:42		223-233		1-2	99										eng											Double-Blind Method; Humans; Low Back Pain; Pain Measurement; physiopathology; Depression; Pressure; psychology; physiology; Chronic Disease; administration & dosage; Acute Disease; Pain Threshold; Cross-Over Studies; Anger; Fingers; Multivariate Analysis; Naloxone; Narcotic Antagonists; Nociceptors; Opioid Peptides; Placebos
XZAF8VQ7	journalArticle	2020	Kudinova, A Y; Gano, A; James, K M; Lawlor, C; Deak, T; Gibb, B E	Anhedonia and increased evoked immune response	Brain, Behavior, and Immunity - Health			10.1016/j.bbih.2020.100090	https://www.scopus.com/inward/record.uri?eid=2-s2.0-85126539470&doi=10.1016%2Fj.bbih.2020.100090&partnerID=40&md5=a20ce5a232e72dea0026521f798cb1bb		2020	2024-10-31 13:48:42	2024-10-31 13:48:42					6																		<p>Export Date: 10 July 2024; Cited By: 8</p>
EJLBCUT6	journalArticle	2019	Freed, R D; Mehra, L M; Laor, D; Patel, M; Alonso, C M; Kim-Schulze, S; Gabbay, V	Anhedonia as a clinical correlate of inflammation in adolescents across psychiatric conditions	World Journal of Biological Psychiatry			10.1080/15622975.2018.1482000	https://www.scopus.com/inward/record.uri?eid=2-s2.0-85052076913&doi=10.1080%2F15622975.2018.1482000&partnerID=40&md5=5464f66f07fe74234f29d807615cbe64		2019	2024-10-31 13:48:42	2024-10-31 13:48:42		712-722		9	20																		<p>Export Date: 10 July 2024; Cited By: 25</p>
C7RCN5BN	journalArticle	2019	Géa, L P; Colombo, R; Rosa, E D D; Antqueviezc, B; de Aguiar, É Z; Hizo, G H; Schmidt, G B; de Oliveira, L F; Stein, D J; Rosa, A R	Anhedonic-like behavior correlates with IFNγ serum levels in a two-hit model of depression	Behavioural Brain Research			10.1016/j.bbr.2019.112076	https://www.scopus.com/inward/record.uri?eid=2-s2.0-85069564142&doi=10.1016%2Fj.bbr.2019.112076&partnerID=40&md5=208214b9d1bbe1dd36cea1b9b3bd0daa		2019	2024-10-31 13:48:42	2024-10-31 13:48:42					373																		<p>Export Date: 10 July 2024; Cited By: 19</p>
Q9P635WF	bookSection	2019	Benmhammed, H; El Hayek, S; Berkik, I; Elmostafi, H; Bousalham, R; Mesfioui, A; Ouichou, A; El Hessni, A	Animal models of early-life adversity	Methods in Molecular Biology				https://www.scopus.com/inward/record.uri?eid=2-s2.0-85068879564&doi=10.1007%2F978-1-4939-9554-7_10&partnerID=40&md5=044f3b3b4b1d82ec85e5d2aa0a334501		2019	2024-10-31 13:48:42	2024-10-31 13:48:42		143-161			2011																	DOI: 10.1007/978-1-4939-9554-7_10	<p>Export Date: 10 July 2024; Cited By: 11</p>
VLUTXHCU	journalArticle	2019	Planchez, B; Surget, A; Belzung, C	Animal models of major depression: drawbacks and challenges	Journal of Neural Transmission			10.1007/s00702-019-02084-y	https://www.scopus.com/inward/record.uri?eid=2-s2.0-85074213511&doi=10.1007%2Fs00702-019-02084-y&partnerID=40&md5=a1b6dcd5a61dc6fdbc8890c95becfbc3		2019	2024-10-31 13:48:42	2024-10-31 13:48:42		1383-1408		11	126																		<p>Export Date: 10 July 2024; Cited By: 251</p>
LGDCL8A9	journalArticle	2020	Hernandez-Valdes, Jhonatan A; Huang, Chenxi; Kok, Jan; Kuipers, Oscar P	Another Breaker of the Wall: the Biological Function of the Usp45 Protein of Lactococcus lactis.	Applied and environmental microbiology			10.1128/AEM.00903-20		Lactococcus lactis is a Gram-positive bacterium that is widely used as a cell factory for the expression of heterologous proteins that are relevant in the pharmaceutical and nutraceutical fields. The signal peptide of the major secreted protein of L. lactis, Usp45, has been employed extensively in engineering strategies to secrete proteins of interest. However, the biological function of Usp45 ha…	2020-08	2024-10-31 13:48:42	2024-10-31 13:48:42				16	86										eng											metabolism; physiology; genetics; Bacterial Proteins; Cell Wall; Cell Division; Gene Expression Regulation, Bacterial; Lactococcus lactis; Promoter Regions, Genetic
VUHGSAEZ	journalArticle	2002	Normark, B H; Normark, S	Antibiotic tolerance in pneumococci	Clinical Microbiology and Infection			10.1046/j.1469-0691.2002.00477.x	https://www.scopus.com/inward/record.uri?eid=2-s2.0-0036806080&doi=10.1046%2Fj.1469-0691.2002.00477.x&partnerID=40&md5=8650bf699b4fb8cdc4c84e2dd9844735		2002	2024-10-31 13:48:42	2024-10-31 13:48:42		613-622		10	8																		<p>Export Date: 10 July 2024; Cited By: 34</p>
2IVIDUKM	journalArticle	2024	Thabet, E; Dief, A E; Arafa, S.A.-F.; Yakout, D; Ali, M A	Antibiotic-induced gut microbe dysbiosis alters neurobehavior in mice through modulation of BDNF and gut integrity	Physiology and Behavior			10.1016/j.physbeh.2024.114621	https://www.scopus.com/inward/record.uri?eid=2-s2.0-85196955778&doi=10.1016%2Fj.physbeh.2024.114621&partnerID=40&md5=517238c8f88635d6010cec039773e406		2024	2024-10-31 13:48:42	2024-10-31 13:48:42					283																		<p>Export Date: 10 July 2024; Cited By: 0</p>
TCMMBMRH	journalArticle	2019	Souza-Monteiro, J R; Arrifano, G P F; Queiroz, A.I.D.G.; Mello, B S F; Custodio, C S; Macedo, D S; Hamoy, M; Paraense, R S O; Bittencourt, L O; Lima, R R; Burbano, R R; Rogez, H; Maia, C F; Macchi, B M; Do Nascimento, J L M; Crespo-Lopez, M E	Antidepressant and Antiaging Effects of Açaí (Euterpe oleracea Mart.) in Mice	Oxidative Medicine and Cellular Longevity			10.1155/2019/3614960	https://www.scopus.com/inward/record.uri?eid=2-s2.0-85071422423&doi=10.1155%2F2019%2F3614960&partnerID=40&md5=fde3aa6ec0f5a97347402f08616a948d		2019	2024-10-31 13:48:42	2024-10-31 13:48:42					2019																		<p>Export Date: 10 July 2024; Cited By: 34</p>
C6C5BBVI	journalArticle	2020	Luduvico, K P; Spohr, L; Soares, M S P; Teixeira, F C; de Farias, A S; Bona, N P; Pedra, N S; de Oliveira Campello Felix, A; Spanevello, R M; Stefanello, F M	Antidepressant Effect and Modulation of the Redox System Mediated by Tannic Acid on Lipopolysaccharide-Induced Depressive and Inflammatory Changes in Mice	Neurochemical Research			10.1007/s11064-020-03064-5	https://www.scopus.com/inward/record.uri?eid=2-s2.0-85086042218&doi=10.1007%2Fs11064-020-03064-5&partnerID=40&md5=b74b8aec50a86b1bc557f88b575dc7c9		2020	2024-10-31 13:48:42	2024-10-31 13:48:42		2032-2043		9	45																		<p>Export Date: 10 July 2024; Cited By: 16</p>
R78T7B3H	journalArticle	2019	Yang, H; Kim, H J; Hong, E.-J.; Pyun, B.-J.; Ko, B.-S.; Lee, H W	Antidepressant Effect of Tetragonia tetragonoides (Pall.) Kuntze Extract on Serotonin Turnover	Evidence-based Complementary and Alternative Medicine			10.1155/2019/7312842	https://www.scopus.com/inward/record.uri?eid=2-s2.0-85062324148&doi=10.1155%2F2019%2F7312842&partnerID=40&md5=cade949ab4b0121bd23bb93c690b8322		2019	2024-10-31 13:48:42	2024-10-31 13:48:42					2019																		<p>Export Date: 10 July 2024; Cited By: 5</p>
X6J5R34Y	journalArticle	2014	Zhang, J.-C.; Wu, J; Fujita, Y; Yao, W; Ren, Q; Yang, C; Li, S.-X.; Shirayama, Y; Hashimoto, K	Antidepressant effects of TrkB ligands on depression-like behavior and dendritic changes in mice after inflammation	International Journal of Neuropsychopharmacology			10.1093/ijnp/pyu077	https://www.scopus.com/inward/record.uri?eid=2-s2.0-84927639238&doi=10.1093%2Fijnp%2Fpyu077&partnerID=40&md5=982636416ddc15717f74ac17cff55294		2014	2024-10-31 13:48:42	2024-10-31 13:48:42		1-12		4	18																		<p>Export Date: 10 July 2024; Cited By: 216</p>
FDGJF6NG	journalArticle	2018	Kranaster, Laura; Hoyer, Carolin; Aksay, Suna S; Bumb, Jan Malte; Müller, Norbert; Zill, Peter; Schwarz, Markus J; Sartorius, Alexander	Antidepressant efficacy of electroconvulsive therapy is associated with a reduction of the innate cellular immune activity in the cerebrospinal fluid in patients with depression.	The world journal of biological psychiatry : the official journal of the World Federation of Societies of Biological Psychiatry			10.1080/15622975.2017.1355473		OBJECTIVES: A bidirectional link between the antidepressant effects of electroconvulsive therapy (ECT) and the modulation of the immune system has been proposed. To elucidate the interplay between antidepressant treatment and macrophage/microglia activation in humans, we performed a study on the effects of the antidepressant treatment by ECT on markers of macrophage/microglia activation in patien…	2018-08	2024-10-31 13:48:42	2024-10-31 13:48:42		379-389		5	19										eng											Adult; Aged; Female; Humans; Male; Middle Aged; blood; Aged, 80 and over; therapy; immunology; metabolism; Young Adult; methods; Depressive Disorder, Major; Lipopolysaccharide Receptors; Macrophages; Immunity, Innate; Interleukin-6; Antigens, CD; Antigens, Differentiation, Myelomonocytic; cerebrospinal fluid; Chemokine CCL2; Depressive Disorder, Treatment-Resistant; Electroconvulsive Therapy; Mic…
VAZGFEBS	journalArticle	2017	Casaril, A M; Domingues, M; Fronza, M; Vieira, B; Begnini, K; Lenardão, E J; Seixas, F K; Collares, T; Nogueira, C W; Savegnago, L	Antidepressant-like effect of a new selenium-containing compound is accompanied by a reduction of neuroinflammation and oxidative stress in lipopolysaccharide-challenged mice	Journal of Psychopharmacology			10.1177/0269881117711713	https://www.scopus.com/inward/record.uri?eid=2-s2.0-85029679900&doi=10.1177%2F0269881117711713&partnerID=40&md5=493253b3bb5316b234262ab0ada7a302		2017	2024-10-31 13:48:42	2024-10-31 13:48:42		1263-1273		9	31																		<p>Export Date: 10 July 2024; Cited By: 59</p>
32927E2E	journalArticle	2014	Tomaz, V S; Cordeiro, R C; Costa, A M N; De Lucena, D F; Nobre Júnior, H V; De Sousa, F C F; Vasconcelos, S M M; Vale, M L; Quevedo, J; Macêdo, D	Antidepressant-like effect of nitric oxide synthase inhibitors and sildenafil against lipopolysaccharide-induced depressive-like behavior in mice	Neuroscience			10.1016/j.neuroscience.2014.03.025	https://www.scopus.com/inward/record.uri?eid=2-s2.0-84897521185&doi=10.1016%2Fj.neuroscience.2014.03.025&partnerID=40&md5=f6fa9c90da859228296f0e9a93ef8d26		2014	2024-10-31 13:48:42	2024-10-31 13:48:42		236-246			268																		<p>Export Date: 10 July 2024; Cited By: 92</p>
WR7GWG8H	journalArticle	2017	Lieberknecht, V; Cunha, M P; Junqueira, S C; Coelho, I D S; de Souza, L F; dos Santos, A R S; Rodrigues, A L S; Dutra, R C; Dafre, A L	Antidepressant-like effect of pramipexole in an inflammatory model of depression	Behavioural Brain Research			10.1016/j.bbr.2016.11.007	https://www.scopus.com/inward/record.uri?eid=2-s2.0-85006751427&doi=10.1016%2Fj.bbr.2016.11.007&partnerID=40&md5=139b4e54d372ad859067e4f6b722adf9		2017	2024-10-31 13:48:43	2024-10-31 13:48:43		365-373			320																		<p>Export Date: 10 July 2024; Cited By: 38</p>
PSQJ9K6P	journalArticle	2021	Lataliza, A A B; de Assis, P M; da Rocha Laurindo, L; Gonçalves, E C D; Raposo, N R B; Dutra, R C	Antidepressant-like effect of rosmarinic acid during LPS-induced neuroinflammatory model: The potential role of cannabinoid receptors/PPAR-γ signaling pathway	Phytotherapy Research			10.1002/ptr.7318	https://www.scopus.com/inward/record.uri?eid=2-s2.0-85117916286&doi=10.1002%2Fptr.7318&partnerID=40&md5=4c49496b508b897f3dcd45cfab350f4d		2021	2024-10-31 13:48:43	2024-10-31 13:48:43		6974-6989		12	35																		<p>Export Date: 10 July 2024; Cited By: 19</p>
Z6HHZRYL	journalArticle	2018	Li, Dan-Dan; Xie, Hang; Du, Yi-Feng; Long, Yan; Reed, Miranda N; Hu, Mei; Suppiramaniam, Vishnu; Hong, Hao; Tang, Su-Su	Antidepressant-like effect of zileuton is accompanied by hippocampal neuroinflammation reduction and CREB/BDNF upregulation in lipopolysaccharide-challenged mice.	Journal of affective disorders			10.1016/j.jad.2017.11.047		BACKGROUND: Recent studies demonstrated beneficial effects of zileuton, a 5-lipoxygenase (5LO) inhibitor, on some brain diseases in animal models, but the role of zileuton in the depression remains unknown. METHODS: We investigated the effects of zileuton on depressive behaviors using tail suspension test (TST), forced swimming test (FST) and novelty-suppressed feeding test (NSFT) in mice injecte…	2018-02	2024-10-31 13:48:43	2024-10-31 13:48:43		672-680			227										eng											drug therapy; Male; therapeutic use; Animals; Depression; Depressive Disorder; pharmacology; drug effects; Lipopolysaccharides; metabolism; Interleukin-1beta; Tumor Necrosis Factor-alpha; Mice; Antidepressive Agents; Disease Models, Animal; analogs & derivatives; Signal Transduction; Brain-Derived Neurotrophic Factor; Behavior, Animal; Up-Regulation; Cyclic AMP; Fluoxetine; Hippocampus; Hydroxyur…
JVGKF9AM	journalArticle	2019	Li, Kuang-Dai; Yan, Kuo; Wang, Qiang-Song; Tian, Jun-Sheng; Xu, Dong; Zhang, Wen-Yan; Cui, Yuan-Lu	Antidepressant-like effects of dietary gardenia blue pigment derived from genipin and tyrosine.	Food & function			10.1039/c9fo00480g		Gardenia blue pigments derived from genipin reacting with amino acids have been used as natural food colorants for nearly 30 years in East Asia. However, their pharmacological effects, especially antidepressant-like effects, have not been reported so far. In this study, one of the gardenia blue pigments, was obtained from the reaction of genipin with tyrosine (genipin-tyrosine derivant (GTD)), an…	2019-08	2024-10-31 13:48:43	2024-10-31 13:48:43		4533-4545		8	10										eng											drug therapy; Humans; Male; Animals; Rats; Depression; psychology; drug effects; metabolism; genetics; administration & dosage; Mice; Antidepressive Agents; chemistry; Pituitary-Adrenal System; Brain-Derived Neurotrophic Factor; Mice, Inbred C57BL; Rats, Sprague-Dawley; Interleukin-6; Hippocampus; Corticosterone; Gardenia; Iridoids; Pigments, Biological; Plant Extracts; Serotonin; Tyrosine
MSDUK8VR	journalArticle	2018	Lee, S; Kim, H.-B.; Hwang, E.-S.; Kim, E; Kim, S.-S.; Jeon, T.-D.; Song, M; Lee, J.-S.; Chung, M.-C.; Maeng, S; Park, J.-H.	Antidepressant-like effects of p-coumaric acid on LPS-induced depressive and inflammatory changes in rats	Experimental Neurobiology			10.5607/en.2018.27.3.189	https://www.scopus.com/inward/record.uri?eid=2-s2.0-85050089825&doi=10.5607%2Fen.2018.27.3.189&partnerID=40&md5=1cd4405edb1039a1f7730a61172ad592		2018	2024-10-31 13:48:43	2024-10-31 13:48:43		189-199		3	27																		<p>Export Date: 10 July 2024; Cited By: 46</p>
FYW64XUR	journalArticle	2020	Sun, Y; Yan, T; Gong, G; Li, Y; Zhang, J; Wu, B; Bi, K; Jia, Y	Antidepressant-like effects of Schisandrin on lipopolysaccharide-induced mice: Gut microbiota, short chain fatty acid and TLR4/NF-κB signaling pathway	International Immunopharmacology			10.1016/j.intimp.2020.107029	https://www.scopus.com/inward/record.uri?eid=2-s2.0-85092332390&doi=10.1016%2Fj.intimp.2020.107029&partnerID=40&md5=19a138dfa05a720c46f44f1048f3a97f		2020	2024-10-31 13:48:43	2024-10-31 13:48:43					89																		<p>Export Date: 10 July 2024; Cited By: 25</p>
7U9DHXRP	conferencePaper	2005	Obuchowicz, E; Marcinowska, A; Herman, Z S	Antidepressants and cytokines - Clinical and experimental studies	Psychiatria Polska				https://www.scopus.com/inward/record.uri?eid=2-s2.0-28544440838&partnerID=40&md5=b6b71459e47d0455272d3927d2beea79		2005	2024-10-31 13:48:43	2024-10-31 13:48:43		921-936			39																	Issue: 5	<p>Export Date: 10 July 2024; Cited By: 4</p>
CGQJHGPI	journalArticle	2020	Tomaz, Viviane de Sousa; Chaves Filho, Adriano José Maia; Cordeiro, Rafaela Carneiro; Jucá, Paloma Marinho; Soares, Michelle Verde Ramo; Barroso, Poliana Noronha; Cristino, Larissa Maria Frota; Jiang, Wei; Teixeira, Antônio Lúcio; de Lucena, David F; Macedo, Danielle S	Antidepressants of different classes cause distinct behavioral and brain pro- and anti-inflammatory changes in mice submitted to an inflammatory model of depression.	Journal of affective disorders			10.1016/j.jad.2020.03.022		BACKGROUND: Depressed patients present increased plasma levels of lipopolysaccharide (LPS) and neuroinflammatory alterations. Here, we determined the neuroimmune effects of different classes of ADs by using the LPS inflammatory model of depression. METHODS: Male rats received amitriptyline (AMI) a tricyclic, S-citalopram (ESC) a selective serotonin reuptake inhibitor, tranylcypromine (TCP) a mono…	2020-05	2024-10-31 13:48:43	2024-10-31 13:48:43		188-200			268										eng											Humans; Male; Animals; blood; Rats; Brain; Depression; pharmacology; Lipopolysaccharides; metabolism; Interleukin-1beta; Tumor Necrosis Factor-alpha; Mice; Cytokines; Antidepressive Agents; Anti-Inflammatory Agents; prevention & control; Interferon-gamma; Hippocampus; Corticosterone; Citalopram; Selective Serotonin Reuptake Inhibitors
ICB7LLNM	journalArticle	2012	Cohn, Daniel Wagner Hamada; Kinoshita, Denise; Palermo-Neto, João	Antidepressants prevent hierarchy destabilization induced by lipopolysaccharide administration in mice: a neurobiological approach to depression.	Annals of the New York Academy of Sciences			10.1111/j.1749-6632.2012.06635.x		In spite of the high prevalence and negative impact of depression, little is known about its pathophysiology. Basic research on depression needs new animal models in order to increase knowledge of the disease and search for new therapies. The work presented here aims to provide a neurobiologically validated model for investigating the relationships among sickness behavior, antidepressants treatme…	2012-07	2024-10-31 13:48:43	2024-10-31 13:48:43		67-73			1262										eng											drug therapy; etiology; Humans; Male; Animals; physiopathology; Depression; psychology; pharmacology; drug effects; Lipopolysaccharides; physiology; Mice; Cytokines; Antidepressive Agents; Disease Models, Animal; Social Behavior; Behavior, Animal; toxicity; Fluoxetine; Serotonin; Imipramine
QA2AWIDW	journalArticle	2020	Guan, Y.-F.; Huang, G.-B.; Xu, M.-D.; Gao, F; Lin, S; Huang, J; Wang, J; Li, Y.-Q.; Wu, C.-H.; Yao, S; Wang, Y; Zhang, Y.-L.; Teoh, J.-P.; Xuan, A; Sun, X.-D.	Anti-depression effects of ketogenic diet are mediated via the restoration of microglial activation and neuronal excitability in the lateral habenula	Brain, Behavior, and Immunity			10.1016/j.bbi.2020.05.032	https://www.scopus.com/inward/record.uri?eid=2-s2.0-85084846373&doi=10.1016%2Fj.bbi.2020.05.032&partnerID=40&md5=68de87a3c9b0c6a9c28e49d79cde5aa6		2020	2024-10-31 13:48:43	2024-10-31 13:48:43		748-762			88																		<p>Export Date: 10 July 2024; Cited By: 60</p>
35GU2XGG	journalArticle	2023	Li, Y; Yang, L; Li, J; Gao, W; Zhao, Z; Dong, K; Duan, W; Dai, B; Guo, R	Antidepression of Xingpijieyu formula targets gut microbiota derived from depressive disorder	CNS Neuroscience and Therapeutics			10.1111/cns.14049	https://www.scopus.com/inward/record.uri?eid=2-s2.0-85145037351&doi=10.1111%2Fcns.14049&partnerID=40&md5=ec94dd2e6439686d3f947c8874bdbd85		2023	2024-10-31 13:48:43	2024-10-31 13:48:43		669-681		2	29																		<p>Export Date: 10 July 2024; Cited By: 5</p>
XFVP5TQ4	journalArticle	2022	Bai, G; Qiao, Y; Lo, P.-C.; Song, L; Yang, Y; Duan, L; Wei, S; Li, M; Huang, S; Zhang, B; Wang, Q; Yang, C	Anti-depressive effects of Jiao-Tai-Wan on CORT-induced depression in mice by inhibiting inflammation and microglia activation	Journal of Ethnopharmacology			10.1016/j.jep.2021.114717	https://www.scopus.com/inward/record.uri?eid=2-s2.0-85117344457&doi=10.1016%2Fj.jep.2021.114717&partnerID=40&md5=1b1d6d6b300f8a9610bd3771fcab6bc2		2022	2024-10-31 13:48:43	2024-10-31 13:48:43					283																		<p>Export Date: 10 July 2024; Cited By: 23</p>
F7A5KKC9	journalArticle	2022	Li, W; Ali, T; Zheng, C; He, K; Liu, Z; Shah, F A; Li, N; Yu, Z.-J.; Li, S	Anti-depressive-like behaviors of APN KO mice involve Trkb/BDNF signaling related neuroinflammatory changes	Molecular Psychiatry			10.1038/s41380-021-01327-3	https://www.scopus.com/inward/record.uri?eid=2-s2.0-85116884981&doi=10.1038%2Fs41380-021-01327-3&partnerID=40&md5=3210bd8039ca4a060e1800f234e6e8e4		2022	2024-10-31 13:48:43	2024-10-31 13:48:43		1047-1058		2	27																		<p>Export Date: 10 July 2024; Cited By: 28</p>
HJ89WQTJ	journalArticle	2024	Mohammadgholi-Beiki, Afrooz; Sheibani, Mohammad; Jafari-Sabet, Majid; Motevalian, Manijeh; Rahimi-Moghaddam, Parvaneh	Anti-inflammatory and protective effects of Aripiprazole on TNBS-Induced colitis and associated depression in rats: Role of kynurenine pathway.	International immunopharmacology			10.1016/j.intimp.2024.112158		BACKGROUND: The prevalence of depression is higher in patients with inflammatory bowel disease (IBD) than in the general population. Inflammatory cytokines and the kynurenine pathway (KP) play important roles in IBD and associated depression. Aripiprazole (ARP), an atypical antipsychotic, shows various anti-inflammatory properties and may be useful in treating major depressive disorder. This stud…	2024-05	2024-10-31 13:48:43	2024-10-31 13:48:43		112158-112158			133										eng											drug therapy; Humans; Male; therapeutic use; Animals; blood; Rats; Depression; pharmacology; drug effects; metabolism; NF-kappa B; pathology; Cytokines; Disease Models, Animal; Anti-Inflammatory Agents; Signal Transduction; chemically induced; Kynurenine; Hippocampus; Aripiprazole; Colitis; Colon; Rats, Wistar; Trinitrobenzenesulfonic Acid
38HTTW3M	journalArticle	2020	Niu, Xiaofeng; Zang, Lulu; Li, Wenqi; Xiao, Xin; Yu, JinJin; Yao, Qing; Zhao, Jinmeng; Ye, Zhaobo; Hu, Zhen; Li, Weifeng	Anti-inflammatory effect of Yam Glycoprotein on lipopolysaccharide-induced acute lung injury via the NLRP3 and NF-κB/TLR4 signaling pathway.	International immunopharmacology			10.1016/j.intimp.2019.106024		Acute lung injury (ALI) is a common lung disease accompanied by acute and persistent pulmonary inflammatory response syndrome, which leads to alveolar epithelial cells and capillary endothelial cell damage. Yam glycoprotein, separated from traditional Chinese yam, has been shown to have anti-inflammatory and immunomodulatory effects. In this experiment, we mainly studied the therapeutic effect an…	2020-04	2024-10-31 13:48:43	2024-10-31 13:48:43		106024-106024			81										eng											drug therapy; Humans; Male; therapeutic use; Animals; immunology; pharmacology; drug effects; Lipopolysaccharides; metabolism; pathology; Mice; Disease Models, Animal; Anti-Inflammatory Agents; Signal Transduction; Lung; Acute Lung Injury; Dioscorea; Glycoproteins; Inflammasomes; isolation & purification; NLR Family, Pyrin Domain-Containing 3 Protein; Oxidation-Reduction; Plant Proteins; Toll-Lik…
FBDI5AF8	journalArticle	2001	Kubera, M; Lin, A H; Kenis, G; Bosmans, E; van Bockstaele, D; Maes, M	Anti-Inflammatory effects of antidepressants through suppression of the interferon-gamma/interleukin-10 production ratio.	Journal of clinical psychopharmacology			10.1097/00004714-200104000-00012		There is some evidence that major depression--in particular, treatment-resistant depression (TRD)--is accompanied by activation of the inflammatory response system and that proinflammatory cytokines may play a role in the etiology of depression. This study was carried out to examine the effects of antidepressive agents, i.e., imipramine, venlafaxine, L-5-hydroxytryptophan, and fluoxetine on the p…	2001-04	2024-10-31 13:48:44	2024-10-31 13:48:44		199-206		2	21										eng											Adult; drug therapy; Female; Humans; Male; Middle Aged; therapeutic use; blood; Depressive Disorder; pharmacology; drug effects; Antidepressive Agents; Analysis of Variance; Interferon-gamma; Fluoxetine; Imipramine; 5-Hydroxytryptophan; Cyclohexanols; Interleukin-10; Venlafaxine Hydrochloride
4WGCGZYI	journalArticle	2019	Xuan, Hongzhuan; Yuan, Wenwen; Chang, Huasong; Liu, Minmin; Hu, Fuliang	Anti-inflammatory effects of Chinese propolis in lipopolysaccharide-stimulated human umbilical vein endothelial cells by suppressing autophagy and MAPK/NF-κB signaling pathway.	Inflammopharmacology			10.1007/s10787-018-0533-6		This study aimed to investigate the possible benefits of Chinese poplar propolis (CP) in inhibiting inflammation using vascular endothelial cells (VECs) cultured in a nutrient-rich condition exposed to lipopolysaccharide (LPS). Cell proliferation was detected by sulforhodamine B assay and EdU kit. The production of reactive oxygen species (ROS) and level of mitochondrial membrane potential were d…	2019-06	2024-10-31 13:48:44	2024-10-31 13:48:44		561-571		3	27										eng											drug therapy; Humans; pharmacology; drug effects; Lipopolysaccharides; metabolism; NF-kappa B; Inflammation; Anti-Inflammatory Agents; Signal Transduction; Reactive Oxygen Species; Transcription Factor RelA; Autophagy; Cell Line; Cell Proliferation; Human Umbilical Vein Endothelial Cells; MAP Kinase Signaling System; Membrane Potential, Mitochondrial; p38 Mitogen-Activated Protein Kinases; Propol…
4FC79UCG	journalArticle	2016	Slusarczyk, J; Trojan, E; Glombik, K; Piotrowska, A; Budziszewska, B; Kubera, M; Popiolek-Barczyk, K; Lason, W; Mika, J; Basta-Kaim, A	Anti-inflammatory properties of tianeptine on lipopolysaccharide-induced changes in microglial cells involve toll-like receptor-related pathways	Journal of Neurochemistry			10.1111/jnc.13452	https://www.scopus.com/inward/record.uri?eid=2-s2.0-84958211661&doi=10.1111%2Fjnc.13452&partnerID=40&md5=c3c4ae5675d7cb05c088fb703828e87b		2016	2024-10-31 13:48:44	2024-10-31 13:48:44		958-970		5	136																		<p>Export Date: 10 July 2024; Cited By: 18</p>
XALJE9TX	journalArticle	1994	Leibbrandt, M E; Khokha, R; Koropatnick, J	Antisense down-regulation of metallothionein in a human monocytic cell line alters adherence, invasion, and the respiratory burst.	Cell growth & differentiation : the molecular biology journal of the American Association for Cancer Research					A human monocyte-derived cell line (THP-1) was used as a model to investigate the role of metallothionein (MT) in the cellular physiology of resting and activated monocytes. MT protein levels were reduced in THP-1 cells by transient transfections with an antisense MT expression vector. Antisense mouse MT-1 RNA was constitutively expressed under the control of the H-2Kb (mouse major histocompatibi…	1994-01	2024-10-31 13:48:44	2024-10-31 13:48:44		17-25		1	5										eng											Humans; Male; metabolism; physiology; Time Factors; Infant; genetics; Base Sequence; Molecular Sequence Data; Monocytes; Tumor Cells, Cultured; Cell Adhesion; Cell Membrane; Down-Regulation; Hydrogen Peroxide; Metallothionein; Respiratory Burst; RNA, Antisense; Transfection
CK794XHI	journalArticle	1979	Jiménez, R A; Jiménez, E; Ingram, G I; Mora, L A; Atmetlla, F; Carrillo, J M; Vargas, W	Antithrombin activities in childhood malnutrition.	Journal of clinical pathology			10.1136/jcp.32.10.1025		Antithrombin activities in 30 severely malnourished children and 40 normal children were estimated in clotting tests by thrombin neutralisation as anti-Xa and by a heparin antithrombin assay; and by immunodiffusion as alpha 2-globulin and alpha 1-antitrypsin. The patients' mean alpha 2-globulin was severely depressed, and there were less marked depletions in mean values for thrombin neutralisatio…	1979-10	2024-10-31 13:48:44	2024-10-31 13:48:44		1025-1029		10	32										eng											Female; Humans; Male; blood; analysis; Infant; Child; Child, Preschool; Blood Coagulation Tests; Antithrombins; Kwashiorkor; Protein-Energy Malnutrition
AVNNNUM6	journalArticle	2024	Takahashi, K; Tsuji, M; Nakagawasai, O; Miyagawa, K; Kurokawa, K; Mochida-Saito, A; Iwasa, M; Iwasa, H; Suzuki, S; Takeda, H; Tadano, T	Anxiolytic effects of Enterococcus faecalis 2001 on a mouse model of colitis	Scientific Reports			10.1038/s41598-024-62309-3	https://www.scopus.com/inward/record.uri?eid=2-s2.0-85193547989&doi=10.1038%2Fs41598-024-62309-3&partnerID=40&md5=da96490f1e848fb8a2996337c4cd3228		2024	2024-10-31 13:48:44	2024-10-31 13:48:44				1	14																		<p>Export Date: 10 July 2024; Cited By: 0</p>
SI6WA5TB	journalArticle	2019	Zhang, Z.-X.; Li, E; Yan, J.-P.; Fu, W; Shen, P; Tian, S.-W.; You, Y	Apelin attenuates depressive-like behavior and neuroinflammation in rats co-treated with chronic stress and lipopolysaccharide	Neuropeptides			10.1016/j.npep.2019.101959	https://www.scopus.com/inward/record.uri?eid=2-s2.0-85070936811&doi=10.1016%2Fj.npep.2019.101959&partnerID=40&md5=7c84115094fa27f14768fb4d13e2b31a		2019	2024-10-31 13:48:44	2024-10-31 13:48:44					77																		<p>Export Date: 10 July 2024; Cited By: 19</p>
QD96E39W	journalArticle	2024	Li, W; Ali, T; He, K; Zheng, C; Li, N; Yu, Z.-J.; Li, S	ApoE4 dysregulation incites depressive symptoms and mitochondrial impairments in mice	Journal of Cellular and Molecular Medicine			10.1111/jcmm.18160	https://www.scopus.com/inward/record.uri?eid=2-s2.0-85188281110&doi=10.1111%2Fjcmm.18160&partnerID=40&md5=6ea0db74003b9ba7fc0e07f6c27e6e42		2024	2024-10-31 13:48:44	2024-10-31 13:48:44				7	28																		<p>Export Date: 10 July 2024; Cited By: 0</p>
IWKCBLTZ	journalArticle	2020	Mu, X; Wang, X; Wei, Y; Wen, C; Zhang, Q; Xu, C; Liu, C; Zhang, C; Meng, F; Zhao, N; Gong, T; Guo, R; Sun, G; Li, G; Zhang, H; Qin, Q; Xu, J; Dong, X; Wang, L; Yu, B	ApoE-modified liposomes mediate the antitumour effect of survivin promoter-driven HSVtk in hepatocellular carcinoma	Cancer Gene Therapy			10.1038/s41417-019-0145-3	https://www.scopus.com/inward/record.uri?eid=2-s2.0-85074583997&doi=10.1038%2Fs41417-019-0145-3&partnerID=40&md5=4fe12a3dc4b3ddd433687b78c10bc8b9		2020	2024-10-31 13:48:44	2024-10-31 13:48:44		754-767		10-11	27																		<p>Export Date: 10 July 2024; Cited By: 7</p>
XLYU5NSP	journalArticle	1993	Mangan, D F; Mergenhagen, S E; Wahl, S M	Apoptosis in human monocytes: possible role in chronic inflammatory diseases.	Journal of Periodontology				https://www.scopus.com/inward/record.uri?eid=2-s2.0-0027600091&partnerID=40&md5=123462e5229675b21d21d5cc28abac49		1993	2024-10-31 13:48:44	2024-10-31 13:48:44		461-466		5 Suppl	64																		<p>Export Date: 10 July 2024; Cited By: 81</p>
8R5NHTZZ	journalArticle	1995	Squier, M K T; Sehnert, A J; Cohen, J J	Apoptosis in leukocytes	Journal of Leukocyte Biology			10.1002/jlb.57.1.2	https://www.scopus.com/inward/record.uri?eid=2-s2.0-0028798832&doi=10.1002%2Fjlb.57.1.2&partnerID=40&md5=a31ef4d8a7506af5a1d55c34e7534c42		1995	2024-10-31 13:48:44	2024-10-31 13:48:44		2-10		1	57																		<p>Export Date: 10 July 2024; Cited By: 230</p>
IKIB9D78	journalArticle	2010	Mizumura, Kenji; Gon, Yasuhiro; Kumasawa, Fumio; Onose, Akira; Maruoka, Shuichiro; Matsumoto, Ken; Hayashi, Shinichi; Kobayashi, Tomoko; Hashimoto, Shu	Apoptosis signal-regulating kinase 1-mediated signaling pathway regulates lipopolysaccharide-induced tissue factor expression in pulmonary microvasculature.	International immunopharmacology			10.1016/j.intimp.2010.06.006		Sepsis remains a life-threatening event and acute lung injury (ALI) is one of the complications induced by it. ALI is characterized by fibrin deposition, an indication of local activation of the coagulation cascade. Tissue factor (TF) expressed in the microvasculature acts as a critical initiator of blood coagulation in ALI. Lipopolysaccharide (LPS), a component of the outer envelope of all Gram-…	2010-09	2024-10-31 13:48:45	2024-10-31 13:48:45		1062-1067		9	10										eng											Humans; Animals; blood supply; Anti-Inflammatory Agents, Non-Steroidal; pharmacology; drug effects; Cells, Cultured; Lipopolysaccharides; metabolism; enzymology; Thromboplastin; Endothelium, Vascular; Lung; MAP Kinase Signaling System; Imidazoles; MAP Kinase Kinase Kinase 5; Microvessels; Phosphorylation; Pyridines; Swine
VEQ45H9Z	journalArticle	2014	Miguel-Hidalgo, Jose J; Whittom, Angela; Villarreal, Ashley; Soni, Madhav; Meshram, Ashish; Pickett, Jason C; Rajkowska, Grazyna; Stockmeier, Craig A	Apoptosis-related proteins and proliferation markers in the orbitofrontal cortex in major depressive disorder.	Journal of affective disorders			10.1016/j.jad.2014.02.010		BACKGROUND: In major depressive disorder (MDD), lowered neural activity and significant reductions of markers of cell resiliency to degeneration occur in the prefrontal cortex (PFC). It is still unclear whether changes in other relevant markers of cell vulnerability to degeneration and markers of cell proliferation are associated with MDD. METHODS: Levels of caspase 8 (C8), X-linked inhibitor of …	2014-04	2024-10-31 13:48:45	2024-10-31 13:48:45		62-70			158										eng											drug therapy; Female; Humans; Male; therapeutic use; Biomarkers; metabolism; Depressive Disorder, Major; Antidepressive Agents; Case-Control Studies; Cell Proliferation; Apoptosis; Apoptosis Regulatory Proteins; Caspase 8; Intracellular Signaling Peptides and Proteins; Ki-67 Antigen; Mitochondrial Proteins; Prefrontal Cortex; Proliferating Cell Nuclear Antigen; X-Linked Inhibitor of Apoptosis Pro…
JKZERC63	journalArticle	2004	Hajra, K M; Liu, J R	Apoptosome dysfunction in human cancer	Apoptosis			10.1023/B:APPT.0000045786.98031.1d	https://www.scopus.com/inward/record.uri?eid=2-s2.0-17444383660&doi=10.1023%2FB%3AAPPT.0000045786.98031.1d&partnerID=40&md5=a4db694534db45df387be50868754d38		2004	2024-10-31 13:48:45	2024-10-31 13:48:45		691-704		6	9																		<p>Export Date: 10 July 2024; Cited By: 255</p>
3AYLIEGE	journalArticle	2011	Plati, J; Bucur, O; Khosravi-Far, R	Apoptotic cell signaling in cancer progression and therapy	Integrative Biology			10.1039/c0ib00144a	https://www.scopus.com/inward/record.uri?eid=2-s2.0-79953750869&doi=10.1039%2Fc0ib00144a&partnerID=40&md5=1b199a827678b23432fac2bd02a9e08f		2011	2024-10-31 13:48:45	2024-10-31 13:48:45		279-296		4	3																		<p>Export Date: 10 July 2024; Cited By: 246</p>
3SLD6DKL	bookSection	2015	Yu, J; Zhang, L	Apoptotic pathways and cancer	Systems Biology of Cancer				https://www.scopus.com/inward/record.uri?eid=2-s2.0-84954237936&doi=10.1017%2F9780511979811.017&partnerID=40&md5=d9e3def7ccc5ba7a8e066d1dbc78fe50		2015	2024-10-31 13:48:45	2024-10-31 13:48:45		256-272																				DOI: 10.1017/9780511979811.017	<p>Export Date: 10 July 2024; Cited By: 0</p>
S7YQQPN4	journalArticle	2023	Shoshan-Barmatz, V; Arif, T; Shteinfer-Kuzmine, A	Apoptotic proteins with non-apoptotic activity: expression and function in cancer	Apoptosis			10.1007/s10495-023-01835-3	https://www.scopus.com/inward/record.uri?eid=2-s2.0-85151489699&doi=10.1007%2Fs10495-023-01835-3&partnerID=40&md5=19ed064976373186998dd18344f89843		2023	2024-10-31 13:48:45	2024-10-31 13:48:45		730-753		5-6	28																		<p>Export Date: 10 July 2024; Cited By: 15</p>
Z3XHA7DB	journalArticle	2022	Banga, A R; Odiase, P; Rachakonda, K; Garg, A P; Adunyah, S E; Rachakonda, G	Application of C-Terminal Clostridium Perfringens Enterotoxin in Treatment of Brain Metastasis from Breast Cancer	Cancers			10.3390/cancers14174309	https://www.scopus.com/inward/record.uri?eid=2-s2.0-85137838013&doi=10.3390%2Fcancers14174309&partnerID=40&md5=93b1ac30e729d1d0fcbce148dd8ab1b0		2022	2024-10-31 13:48:45	2024-10-31 13:48:45				17	14																		<p>Export Date: 10 July 2024; Cited By: 5</p>
5SIV5AXK	journalArticle	2022	Kanaan, Saddam; Khraise, Hana'a; Almhdawi, Khader A; Natour, Jamil; Oteir, Alaa O; Mansour, Zaid M	Arabic translation, cross-cultural adaptation, and psychometric properties of the low back pain knowledge questionnaire.	Physiotherapy theory and practice			10.1080/09593985.2021.1901324		BACKGROUND: Low Back Pain Knowledge Questionnaire (LBP_KQ) was originally developed and validated for English speakers but not yet available for Arabic speakers. PURPOSE: To translate, cross-culturally adapt, and test the psychometric properties of the Arabic version of the LBP_KQ. METHODS: Translation and cross-cultural adaptation were performed according to recommended guidelines. Construct val…	2022-12	2024-10-31 13:48:45	2024-10-31 13:48:45		2202-2212		12	38										eng											Humans; Low Back Pain; diagnosis; Surveys and Questionnaires; Reproducibility of Results; Cross-Cultural Comparison; Psychometrics
MHXAWTT2	journalArticle	2004	Fishbain, David A; Cutler, R B; Cole, Brandly; Lewis, J; Smets, E; Rosomoff, H L; Rosomoff, R Steele	Are patients with chronic low back pain or chronic neck pain fatigued?	Pain medicine (Malden, Mass.)			10.1111/j.1526-4637.2004.04026.x		OBJECTIVES: The objectives of this study were the following: to determine if fatigue is present in chronic low back pain (LBP) and chronic neck pain patients to a greater extent than in controls (nonpatients); to determine which variables are associated with the presence of fatigue; and to determine which of the above chronic pain patient (CPP) groups is more fatigued. To the authors' knowledge, …	2004-06	2024-10-31 13:48:45	2024-10-31 13:48:45		187-195		2	5										eng											complications; etiology; Female; Humans; Low Back Pain; Male; Middle Aged; Pain Measurement; Risk Factors; Comorbidity; Chronic Disease; epidemiology; Neck Pain; Mental Disorders; Psychiatric Status Rating Scales; Fatigue; Regression Analysis; Sex Factors
XA4ZJYNK	journalArticle	2013	Sooksawat, Annop; Janwantanakul, Prawit; Tencomnao, Tewin; Pensri, Praneet	Are religious beliefs and practices of Buddhism associated with disability and salivary cortisol in office workers with chronic low back pain?	BMC musculoskeletal disorders			10.1186/1471-2474-14-29		BACKGROUND: Low back pain (LBP) is common among office workers. A number of studies have established a relationship between Christianity and physical and mental health outcomes among chronic pain patients. The purpose of this study was to examine the relationship between the religious beliefs and practices of Buddhism and disability and psychological stress in office workers with chronic LBP. MET…	2013-01	2024-10-31 13:48:45	2024-10-31 13:48:45		29-29			14										eng											Adult; Chronic Pain; Female; Humans; Low Back Pain; Male; Middle Aged; Pain Measurement; analysis; Biomarkers; Depression; diagnosis; Surveys and Questionnaires; Disability Evaluation; psychology; metabolism; Occupational Diseases; Chi-Square Distribution; Stress, Psychological; Cross-Sectional Studies; chemistry; Hydrocortisone; Regression Analysis; Buddhism; Cultural Characteristics; Health Sur…
7HMS8BH5	journalArticle	2024	Mao, L; You, J; Xie, M; Hu, Y; Zhou, Q	Arginine Methylation of β-Catenin Induced by PRMT2 Aggravates LPS-Induced Cognitive Dysfunction and Depression-Like Behaviors by Promoting Ferroptosis	Molecular Neurobiology			10.1007/s12035-024-04019-5	https://www.scopus.com/inward/record.uri?eid=2-s2.0-85186411812&doi=10.1007%2Fs12035-024-04019-5&partnerID=40&md5=0e0fad1b689ee35caf393af9afd8c352		2024	2024-10-31 13:48:45	2024-10-31 13:48:45																							<p>Export Date: 10 July 2024; Cited By: 1</p>
6CUVZ8CH	journalArticle	2024	Yang, Y; Lai, Y; Tong, X; Li, Z; Cheng, Y; Tian, L.-W.	Arjunolic acid ameliorates lipopolysaccharide-induced depressive behavior by inhibiting neuroinflammation via microglial SIRT1/AMPK/Notch1 signaling pathway	Journal of Ethnopharmacology			10.1016/j.jep.2024.118225	https://www.scopus.com/inward/record.uri?eid=2-s2.0-85191166071&doi=10.1016%2Fj.jep.2024.118225&partnerID=40&md5=13d460ed24251870713f0371df562e2f		2024	2024-10-31 13:48:45	2024-10-31 13:48:45					330																		<p>Export Date: 10 July 2024; Cited By: 0</p>
ZPLGJJ8T	journalArticle	2020	Golinelli, G; Mastrolia, I; Aramini, B; Masciale, V; Pinelli, M; Pacchioni, L; Casari, G; Dall’Ora, M; Soares, M B P; Damasceno, P K F; Silva, D N; Dominici, M; Grisendi, G	Arming Mesenchymal Stromal/Stem Cells Against Cancer: Has the Time Come?	Frontiers in Pharmacology			10.3389/fphar.2020.529921	https://www.scopus.com/inward/record.uri?eid=2-s2.0-85092521140&doi=10.3389%2Ffphar.2020.529921&partnerID=40&md5=6455d65f10e4d2dccda02912a834520b		2020	2024-10-31 13:48:45	2024-10-31 13:48:45					11																		<p>Export Date: 10 July 2024; Cited By: 19</p>
XVJJ955B	journalArticle	2012	Schwegler, Urban; Anner, Jessica; Boldt, Christine; Glässel, Andrea; Lay, Veronika; De Boer, Wout Ernst Lodewijk; Stucki, Gerold; Trezzini, Bruno	Aspects of functioning and environmental factors in medical work capacity evaluations of persons with chronic widespread pain and low back pain can be represented by a combination of applicable ICF Core Sets.	BMC public health			10.1186/1471-2458-12-1088		BACKGROUND: Medical work capacity evaluations play a key role in social security schemes because they usually form the basis for eligibility decisions regarding disability benefits. However, the evaluations are often poorly standardized and lack transparency as decisions on work capacity are based on a claimant's disease rather than on his or her functional capacity. A comprehensive and consisten…	2012-12	2024-10-31 13:48:45	2024-10-31 13:48:45		1088-1088			12										eng											Chronic Pain; Humans; Low Back Pain; diagnosis; Activities of Daily Living; statistics & numerical data; classification; Environment; International Classification of Diseases; Medical Records; Qualitative Research; Work Capacity Evaluation
KPC5ADN7	journalArticle	2010	Schmidt, Carsten Oliver; Chenot, Jean-François; Pfingsten, Michael; Fahland, Ruth Anja; Lindena, Gabriele; Marnitz, Ulf; Pfeifer, Klaus; Kohlmann, Thomas	Assessing a risk tailored intervention to prevent disabling low back pain--protocol of a cluster randomized controlled trial.	BMC musculoskeletal disorders			10.1186/1471-2474-11-5		BACKGROUND: Although most patients with low back pain (LBP) recover within a few weeks a significant proportion has recurrent episodes or will develop chronic low back pain. Several mainly psychosocial risk factors for developing chronic LBP have been identified. However, effects of preventive interventions aiming at behavioural risk factors and unfavourable cognitions have yielded inconsistent r…	2010-01	2024-10-31 13:48:45	2024-10-31 13:48:45		5-5			11										eng											Adult; Female; Humans; Low Back Pain; Male; Middle Aged; Depressive Disorder; Disability Evaluation; psychology; Sick Role; Quality of Life; epidemiology; statistics & numerical data; Young Adult; methods; prevention & control; Interviews as Topic; Outcome Assessment, Health Care; Clinical Protocols; Counseling; Germany; Health Status Indicators; Mass Screening; Patient Acceptance of Health Care;…
VJF6Y4NU	journalArticle	2021	van Dongen, Johanna M; Jornada Ben, Ângela; Finch, Aureliano P; Rossenaar, Milou M M; Biesheuvel-Leliefeld, Karolien E M; Apeldoorn, Adrie T; Ostelo, Raymond W J G; van Tulder, Maurits W; van Marwijk, Harm W J; Bosmans, Judith E	Assessing the Impact of EQ-5D Country-specific Value Sets on Cost-utility Outcomes.	Medical care			10.1097/MLR.0000000000001417		PURPOSE: To assess the impact of EQ-5D country-specific value sets on cost-utility outcomes. METHODS: Data from 2 randomized controlled trials on low back pain (LBP) and depression were used. 3L value sets were identified from the EuroQol Web site. A nonparametric crosswalk was employed for each tariff to obtain the likely 5L values. Differences in quality-adjusted life years (QALYs) between coun…	2021-01	2024-10-31 13:48:45	2024-10-31 13:48:45		82-90		1	59										eng											Humans; Low Back Pain; Depression; Surveys and Questionnaires; therapy; statistics & numerical data; economics; Randomized Controlled Trials as Topic; Cost-Benefit Analysis; Culture; Global Health; Quality-Adjusted Life Years
9KUUBYIU	journalArticle	2013	Papakostas, G I; Shelton, R C; Kinrys, G; Henry, M E; Bakow, B R; Lipkin, S H; Pi, B; Thurmond, L; Bilello, J A	Assessment of a multi-assay, serum-based biological diagnostic test for major depressive disorder: A Pilot and Replication Study	Molecular Psychiatry			10.1038/mp.2011.166	https://www.scopus.com/inward/record.uri?eid=2-s2.0-84884211485&doi=10.1038%2Fmp.2011.166&partnerID=40&md5=cf6796cc8758ed7c9fc052e41f9d3ca1		2013	2024-10-31 13:48:45	2024-10-31 13:48:45		332-339		3	18																		<p>Export Date: 10 July 2024; Cited By: 153</p>
Y7MKG5Q9	journalArticle	2018	Roman, A; Kuśmierczyk, J; Kreiner, G; Nalepa, I	Assessment of leukocyte activity in mice devoid of the glucocorticoid receptor in the noradrenergic system (GRDBHCre)	Immunobiology			10.1016/j.imbio.2017.10.022	https://www.scopus.com/inward/record.uri?eid=2-s2.0-85030750378&doi=10.1016%2Fj.imbio.2017.10.022&partnerID=40&md5=7061f2efd2c2309cab04f4d42c157e30		2018	2024-10-31 13:48:45	2024-10-31 13:48:45		227-238		2	223																		<p>Export Date: 10 July 2024; Cited By: 2</p>
G6ZL6JC8	journalArticle	2022	Wong, Jessica J; Tricco, Andrea C; Côté, Pierre; Liang, Catherine Y; Lewis, Jeremy A; Bouck, Zachary; Rosella, Laura C	Association Between Depressive Symptoms or Depression and Health Outcomes for Low Back Pain: a Systematic Review and Meta-analysis.	Journal of general internal medicine			10.1007/s11606-021-07079-8		BACKGROUND: Study results vary on whether depressive symptoms are associated with worse prognosis for low back pain (LBP). We assessed the association between depressive symptoms or depression and health outcomes in persons with LBP. METHODS: We searched MEDLINE, Embase, CINAHL, and PsycINFO from inception to June 2020. Eligible studies were cohort and case-control studies assessing the associati…	2022-04	2024-10-31 13:48:45	2024-10-31 13:48:45		1233-1246		5	37										eng											Chronic Pain; Humans; Low Back Pain; Pain Measurement; Depression; diagnosis; therapy; Adolescent; epidemiology; methods; Outcome Assessment, Health Care
TCXAMKNN	journalArticle	2022	Komorniak, Natalia; Martynova-Van Kley, Alexandra; Nalian, Armen; Wroński, Michał; Kaseja, Krzysztof; Kowalewski, Bartosz; Kaźmierczak-Siedlecka, Karolina; Łoniewski, Igor; Kaczmarczyk, Mariusz; Podsiadło, Konrad; Bogdański, Paweł; Palma, Joanna; Stachowska, Ewa	Association between Fecal Microbiota, SCFA, Gut Integrity Markers and Depressive Symptoms in Patients Treated in the Past with Bariatric Surgery-The Cross-Sectional Study.	Nutrients			10.3390/nu14245372		(1) Background: Depressive symptoms often appear after surgical treatment. (2) Methods: We involved 41 adults who underwent bariatric surgery a minimum of 6 months before the study and had the Beck scale ≥12. We analysed patients' mental state, gut barrier markers, faecal short chain fatty acids, and microbiota. (3) Results: Gut microbiota composition differed significantly among patients undergo…	2022-12	2024-10-31 13:48:45	2024-10-31 13:48:45				24	14										eng											Adult; etiology; Humans; Depression; surgery; adverse effects; Gastrointestinal Microbiome; Cross-Sectional Studies; Bariatric Surgery; Fatty Acids, Volatile; Gastric Bypass; Obesity, Morbid
R9XZNYVL	journalArticle	2024	Zhang, Xiaona; Ding, Linlin; Yang, Fen; Qiao, Guiyuan; Gao, Xiaolian; Xiong, Zhenfang; Zhu, Xinhong	Association between indoor air pollution and depression: a systematic review and meta-analysis of cohort studies.	BMJ open			10.1136/bmjopen-2023-075105		OBJECTIVES: Incomplete combustion of solid fuel and exposure to secondhand smoke (SHS) are the primary causes of indoor air pollution (IAP), potentially leading to detrimental effects on individual mental health. However, current evidence regarding the association between IAP and depression remains inconclusive. This study aims to systematically investigate the evidence regarding the association …	2024-05	2024-10-31 13:48:45	2024-10-31 13:48:45		e075105-e075105		5	14										eng											Humans; Depression; epidemiology; adverse effects; Cohort Studies; Air Pollution, Indoor; Environmental Exposure; Tobacco Smoke Pollution
XZG8AKZZ	journalArticle	2024	Takegami, Norihiko; Akeda, Koji; Yamada, Junichi; Nishimura, Akinobu; Sudo, Akihiro	Association between low back pain and psychological stress response in a Japanese population-based study.	Journal of orthopaedic science : official journal of the Japanese Orthopaedic Association			10.1016/j.jos.2023.04.001		BACKGROUND: Psychological stress response refers to the negative emotional states generated when an individual perceives that they do not have the resources to cope with or respond to a threat. Low back pain (LBP) is a complex condition with multiple contributors, including psychological factors. However, whether LBP is a stressor that causes a psychological stress response remains unknown. This …	2024-05	2024-10-31 13:48:46	2024-10-31 13:48:46		749-754		3	29										eng											Aged; Female; Humans; Low Back Pain; Male; Middle Aged; Pain Measurement; Aged, 80 and over; Disability Evaluation; psychology; Quality of Life; epidemiology; Stress, Psychological; East Asian People; Japan; Patient Reported Outcome Measures
4AZLWE2F	journalArticle	2019	Grabovac, Igor; Dorner, Thomas Ernst	Association between low back pain and various everyday performances : Activities of daily living, ability to work and sexual function.	Wiener klinische Wochenschrift			10.1007/s00508-019-01542-7		Low back pain (LBP) is a widely prevalent chronic pain disorder associated with a high burden on individuals and society. In the subjective perception of patients with LBP, probably the most important health outcomes associated with LBP are those that effect everyday performance. Such outcomes include reduction in activities of daily living (ADL), in work ability (WA), and in sexual function. Thi…	2019-11	2024-10-31 13:48:46	2024-10-31 13:48:46		541-549		21-22	131										eng											etiology; Humans; Low Back Pain; Surveys and Questionnaires; Activities of Daily Living; Fear; Chronic Disease; epidemiology; Sexual Dysfunction, Physiological; Work
KF9AG2NL	journalArticle	2013	Lee, Sungkyu; Nam, Chung Mo; Yoon, Do Heum; Kim, Keung Nyun; Yi, Seong; Shin, Dong Ah; Ha, Yoon	Association between low-back pain and lumbar spine bone density: a population-based cross-sectional study.	Journal of neurosurgery. Spine			10.3171/2013.5.SPINE12473		OBJECT: The authors undertook this study to investigate the relationships between low-back pain (LBP) and spinal bone density. Low-back pain is a major health issue and contributes to increases in medical and economic costs. Epidemiological studies have identified individual, sociodemographic, psychosocial, and occupational risk factors for LBP. However, there have been limited studies addressing…	2013-09	2024-10-31 13:48:46	2024-10-31 13:48:46		307-313		3	19										eng											Adult; Aged; Female; Humans; Low Back Pain; Male; Middle Aged; physiopathology; Lumbar Vertebrae; physiology; epidemiology; Young Adult; Cross-Sectional Studies; Republic of Korea; Health Surveys; Absorptiometry, Photon; Anthropometry; Bone Density
9V75QFY4	journalArticle	2018	Tsuboi, Yamato; Ueda, Yuya; Sugimoto, Taiki; Naruse, Fumihiro; Ono, Rei	Association between metabolic syndrome and disability due to low back pain among care workers.	International journal of occupational medicine and environmental health			10.13075/ijomeh.1896.01004		OBJECTIVES: To elucidate the association between metabolic syndrome (MetS) and disability due to low back pain (LBP) among care workers. MATERIAL AND METHODS: This cross-sectional study enrolled 656 care workers having experienced LBP in the year prior to the year of this study. The Roland-Morris Disability questionnaire (RDQ) and self-reported questionnaires regarding LBP, fear of movement, depr…	2018-01	2024-10-31 13:48:46	2024-10-31 13:48:46		165-172		2	31										eng											Adult; Aged; etiology; Female; Humans; Low Back Pain; Male; Middle Aged; Pain Measurement; Risk Factors; Surveys and Questionnaires; Disability Evaluation; psychology; epidemiology; Occupational Diseases; Prevalence; Cross-Sectional Studies; Disabled Persons; Japan; Health Personnel; Metabolic Syndrome; Movement
GGCCGKTZ	journalArticle	2018	Tsuji, Toshinaga; Matsudaira, Ko; Sato, Hiroki; Vietri, Jeffrey; Jaffe, Dena H	Association between presenteeism and health-related quality of life among Japanese adults with chronic lower back pain: a retrospective observational study.	BMJ open			10.1136/bmjopen-2017-021160		OBJECTIVES: This study investigated the relationship between presenteeism and health-related quality of life (HRQoL) among Japanese adults with chronic lower back pain (CLBP). DESIGN: This was a retrospective, cross-sectional study. SETTING: Data were collected via a self-administered online survey of the Japanese adult general population. PARTICIPANTS: The present study used 2014 Japan National …	2018-06	2024-10-31 13:48:46	2024-10-31 13:48:46		e021160-e021160		6	8										eng											Adult; Chronic Pain; Female; Humans; Low Back Pain; Male; Middle Aged; Comorbidity; Quality of Life; Retrospective Studies; Adolescent; Severity of Illness Index; epidemiology; Health Status; statistics & numerical data; Young Adult; economics; Cross-Sectional Studies; Multivariate Analysis; Regression Analysis; Japan; Cost of Illness; Presenteeism; Self Report
AJDTD9UW	journalArticle	2023	Yang, Qi-Hao; Zhang, Yong-Hui; Du, Shu-Hao; Wang, Yu-Chen; Wang, Xue-Qiang	Association Between Smoking and Pain, Functional Disability, Anxiety and Depression in Patients With Chronic Low Back Pain.	International journal of public health			10.3389/ijph.2023.1605583		Objectives: Chronic low back pain (CLBP) accounts for a majority of the disability associated with LBP, which can produce long-term negative effects. This cross-sectional study aimed to investigate the association between smoking and pain, dysfunction and psychological status in patients with CLBP. Methods: The 54 patients with CLBP were recruited and divided into smoking and non-smoking groups. …	2023	2024-10-31 13:48:46	2024-10-31 13:48:46		1605583-1605583			68										eng											Humans; Low Back Pain; Depression; diagnosis; Surveys and Questionnaires; Disability Evaluation; Quality of Life; epidemiology; Anxiety; Cross-Sectional Studies
QWPMNP8F	journalArticle	2016	de Queiroz, Bárbara Zille; Pereira, Daniele Sirineu; Lopes, Renata Antunes; Felício, Diogo Carvalho; Silva, Juscelio Pereira; Rosa, Nayza Maciel de Britto; Dias, João Marcos Domingues; Dias, Rosângela Correa; Lustosa, Lygia Paccini; Pereira, Leani Souza Máximo	Association Between the Plasma Levels of Mediators of Inflammation With Pain and Disability in the Elderly With Acute Low Back Pain: Data From the Back Complaints in the Elders (BACE)-Brazil Study.	Spine			10.1097/BRS.0000000000001214		STUDY DESIGN: Cross-sectional study with subsample of elderly women with acute low back pain (LBP), from Back Complaints in the Elders-Brazil (BACE-Brazil) OBJECTIVE: To investigate the association between plasma levels of mediators of inflammation (interleukin-1 beta (IL-1β), IL-6, tumor necrosis factor alpha (TNF-α), and soluble TNF receptor 1 (sTNF-R1)) with pain and disability experienced by …	2016-02	2024-10-31 13:48:46	2024-10-31 13:48:46		197-203		3	41										eng											Aged; Female; Humans; Low Back Pain; Male; Pain Measurement; blood; Biomarkers; diagnosis; Statistics as Topic; epidemiology; methods; Brazil; Cross-Sectional Studies; Disabled Persons; Acute Pain; Inflammation Mediators
626UFINR	journalArticle	2023	Chau, Kénora; Chau, Nearkasen	Association between untreated low back pain and injury proneness and confounding role of behavioral-health difficulties among younger adolescents: a population-based study.	European spine journal : official publication of the European Spine Society, the European Spinal Deformity Society, and the European Section of the Cervical Spine Research Society			10.1007/s00586-023-07679-4		PURPOSE: Low back pain (LPB) is mostly left untreated (LBP(untreated)) and may increase the injury risk due to associated behavioral-health difficulties (BHDs) among adolescents. This study assessed the association between LBP(untreated) (vs. treated LBP (LBP(treated))) and injuries and the mediating role of BHDs among younger adolescents (10-16 years). METHODS: This population-based study compar…	2023-06	2024-10-31 13:48:47	2024-10-31 13:48:47		2069-2077		6	32										eng											Humans; Low Back Pain; Surveys and Questionnaires; Adolescent; epidemiology; Child; France; Schools
9N9KHH9R	journalArticle	2020	Hanns, Laura; Radziszewska, Anna; Suffield, Linda; Josephs, Francesca; Chaplin, Hema; Peckham, Hannah; Sen, Debajit; Christie, Deborah; Carvalho, Livia A; Ioannou, Yiannis	Association of Anxiety With Pain and Disability but Not With Increased Measures of Inflammation in Adolescent Patients With Juvenile Idiopathic Arthritis.	Arthritis care & research			10.1002/acr.24006		OBJECTIVE: To explore whether anxiety and depression are associated with clinical measures of disease for adolescent patients with juvenile idiopathic arthritis (JIA) and whether anxiety and depression are associated with increased peripheral proinflammatory cytokine levels in adolescent patients with JIA and in healthy adolescent controls. METHODS: A total of 136 patients with JIA and 88 healthy…	2020-09	2024-10-31 13:48:47	2024-10-31 13:48:47		1266-1274		9	72										eng											complications; Female; Humans; Male; Pain Measurement; blood; diagnosis; Disability Evaluation; psychology; Adolescent; Severity of Illness Index; Inflammation; Anxiety; Case-Control Studies; Interleukin-6; Arthritis, Juvenile; Pain
2FSUSKLG	journalArticle	2024	Huang, Jinghong; Wang, Xiaohui	Association of depressive symptoms with risk of incidence low back pain in middle-aged and older Chinese adults.	Journal of affective disorders			10.1016/j.jad.2024.03.081		BACKGROUND: Elevated Depressive symptoms (DS) and low back pain (LBP) pose significant and growing public health challenges, and China is no exception. This study innovatively examined the relationship between specific DS and distinct patterns of DS and incident LBP. METHODS: This study extracted data from 4713 participants aged 45+ years from the China and Health Retirement Longitudinal Study (C…	2024-06	2024-10-31 13:48:47	2024-10-31 13:48:47		627-633			354										eng											Adult; Aged; complications; Humans; Low Back Pain; Middle Aged; Depression; epidemiology; Incidence; China; Longitudinal Studies
GVGSFQPP	journalArticle	2017	Kataoka, Hideki; Ikemoto, Tatsunori; Yoshimura, Ayana; Shibuya, Mihoko; Goto, Kyo; Yamashita, Jyunichirou; Morita, Kaoru; Sakamoto, Jyunya; Nakano, Jiro; Okita, Minoru	Association of early physical activity time with pain, activities of daily living, and progression of vertebral body collapse in patients with vertebral compression fractures.	European journal of physical and rehabilitation medicine			10.23736/S1973-9087.16.04366-5		BACKGROUND: Physical activity can reduce pain and improve the ability to perform daily activities in patients with acute low back pain (LBP) due to various non-specific causes. The association between physical activity during the early phase of acute vertebral compression fractures (VCFs) and rehabilitation outcomes is unknown. AIM: The aim of this study was to investigate the effects of early ph…	2017-06	2024-10-31 13:48:47	2024-10-31 13:48:47		366-376		3	53										eng											Aged; Female; Humans; Male; Aged, 80 and over; Activities of Daily Living; rehabilitation; Lumbar Vertebrae; Treatment Outcome; Time Factors; Disease Progression; Spinal Fractures; Early Ambulation; Fractures, Compression; injuries; Motor Activity; Thoracic Vertebrae
7JYVJURS	journalArticle	2024	Rajkovaca Latic, Ines; Popovic, Zvonimir; Mijatovic, Katica; Sahinovic, Ines; Pekic, Vlasta; Vucic, Domagoj; Cosic, Vesna; Miskic, Blazenka; Tomic, Svetlana	Association of intestinal inflammation and permeability markers with clinical manifestations of Parkinson's disease.	Parkinsonism & related disorders			10.1016/j.parkreldis.2024.106948		INTRODUCTION: Intestinal inflammation and gut microbiota dysbiosis can stimulate degeneration of dopaminergic neurons and development of Parkinson's disease (PD) via the gut-brain axis in certain patients. METHODS: In a case-control study, fecal markers of intestinal inflammation and permeability were measured using the ELISA method in PD patients and healthy controls. Motor and nonmotor symptoms…	2024-06	2024-10-31 13:48:47	2024-10-31 13:48:47		106948-106948			123										eng											Aged; complications; Female; Humans; Male; Middle Aged; analysis; Biomarkers; metabolism; Leukocyte L1 Antigen Complex; Case-Control Studies; chemistry; Haptoglobins; Feces; Permeability; beta-Defensins; Cholera Toxin; Gastroenteritis; Lactoferrin; Parkinson Disease; Protein Precursors
VTSC38KC	journalArticle	2017	Billis, E; Koutsojannis, C; Matzaroglou, C; Gliatis, J; Fousekis, K; Gioftsos, G; Papandreou, M; McCarthy, C; Oldham, J A; Tsepis, E	Association of low back pain on physical, sociodemographic and lifestyle factors across a general population sample within Greece.	Journal of back and musculoskeletal rehabilitation			10.3233/BMR-150484		BACKGROUND: Although low back pain (LBP) is a debilitating problem internationally, there is not a lot of research on its impact on physical, psychosocial and lifestyle factors. Especially in mediterranean countries, such as Greece, it is not sufficiently explored whether physical (pain location, activity limitation etc.), sociodemographic (education, smoking etc.) or lifestyle factors (i.e. qual…	2017	2024-10-31 13:48:47	2024-10-31 13:48:47		279-290		2	30										eng											Adult; Aged; Female; Humans; Low Back Pain; Male; Middle Aged; Pain Measurement; Depression; Surveys and Questionnaires; Activities of Daily Living; Life Style; psychology; Quality of Life; Prevalence; Anxiety; Smoking; Greece; Physical Examination
ENYNTAPY	journalArticle	2019	Yokota, Junpei; Fukutani, Naoto; Nin, Kazuko; Yamanaka, Hiroe; Yasuda, Makoto; Tashiro, Yuto; Matsushita, Tomofumi; Suzuki, Yusuke; Yokota, Isao; Teramukai, Satoshi; Aoyama, Tomoki	Association of low back pain with presenteeism in hospital nursing staff.	Journal of occupational health			10.1002/1348-9585.12030		OBJECTIVES: Chronic low back pain (LBP) is known to cause various disorders compared with acute LBP. However, there was no study evaluating presenteeism due to LBP divided into subcategories by the duration of LBP. Therefore, this study aims to investigate the relationship between acute or chronic LBP and presenteeism in hospital nursing staff. METHODS: Overall, 1100 nurses filled in a questionna…	2019-05	2024-10-31 13:48:47	2024-10-31 13:48:47		219-226		3	61										eng											Adult; Chronic Pain; Female; Humans; Low Back Pain; Male; Middle Aged; epidemiology; statistics & numerical data; Occupational Diseases; Prevalence; Acute Disease; Presenteeism; Efficiency; Nursing Staff, Hospital; Work Performance
MWDAZBFL	journalArticle	2022	Mertimo, Teija; Karppinen, Jaro; Niinimäki, Jaakko; Blanco, Roberto; Määttä, Juhani; Kankaanpää, Markku; Oura, Petteri	Association of lumbar disc degeneration with low back pain in middle age in the Northern Finland Birth Cohort 1966.	BMC musculoskeletal disorders			10.1186/s12891-022-05302-z		BACKGROUND: Although it has been suggested that lumbar disc degeneration (LDD) is a significant risk factor for low back pain (LBP), its role remains uncertain. Our objective was to clarify the association between LDD and LBP and whether mental distress modifies the association. METHODS: Participants of a birth cohort underwent 1.5-T lumbar magnetic resonance imaging at the age of 47. The associa…	2022-04	2024-10-31 13:48:47	2024-10-31 13:48:47		359-359		1	23										eng											complications; etiology; Humans; Low Back Pain; Middle Aged; Magnetic Resonance Imaging; Lumbar Vertebrae; diagnostic imaging; epidemiology; methods; Birth Cohort; Finland; Intervertebral Disc Degeneration
MKITCE5C	journalArticle	2023	Brouillet, J Z; Boltri, M; Lengvenyte, A; Lajnef, M; Richard, J.-R.; Barrau, C; Strumila, R; Coyac, M; Wu, C.-L.; Boukouaci, W; Sugunasabesan, S; Bouassida, J; Guillaume, S; Sénèque, M; Olié, E; Leboyer, M; Courtet, P; Tamouza, R	Association of markers of inflammation and intestinal permeability in suicidal patients with major mood disorders	Journal of Affective Disorders Reports			10.1016/j.jadr.2023.100624	https://www.scopus.com/inward/record.uri?eid=2-s2.0-85165367058&doi=10.1016%2Fj.jadr.2023.100624&partnerID=40&md5=067ec93d3c466543146b476f1eb82647		2023	2024-10-31 13:48:47	2024-10-31 13:48:47					14																		<p>Export Date: 10 July 2024; Cited By: 2</p>
JBXME9NY	journalArticle	2019	Demarchi, Samantha J; Oliveira, Crystian B; Franco, Marcia R; Morelhão, Priscila K; Hisamatsu, Thalysi M; Silva, Fernanda G; Damato, Tatiana M; Pinto, Rafael Z	Association of perceived physical overload at work with pain and disability in patients with chronic non-specific low back pain: a 6-month longitudinal study.	European spine journal : official publication of the European Spine Society, the European Spinal Deformity Society, and the European Section of the Cervical Spine Research Society			10.1007/s00586-019-05986-3		BACKGROUND: Physical overload at work has been described as a risk factor for the development of low back pain. However, few studies have investigated the prognostic value of perceived physical overload at work in patients with chronic low back pain. OBJECTIVE: To investigate the association of perceived physical overload at work with pain and disability over a period of 6 months in patients with…	2019-07	2024-10-31 13:48:48	2024-10-31 13:48:48		1586-1593		7	28										eng											Adult; Chronic Pain; etiology; Female; Humans; Low Back Pain; Male; Middle Aged; Pain Measurement; physiopathology; Risk Factors; diagnosis; Disability Evaluation; psychology; physiology; Occupational Diseases; Prospective Studies; Longitudinal Studies; Physical Examination; Perception; Physical Therapy Modalities; Posture; Stress, Physiological; Workload
VFDLKZ26	journalArticle	2006	Schahab, Schamim; Heun, Reinhard; Schmitz, Sandra; Maier, Wolfgang; Kölsch, Heike	Association of polymorphism in the transcription factor LBP-1c/CP2/LSF gene with Alzheimer's disease and major depression.	Dementia and geriatric cognitive disorders			10.1159/000093460		The transcription factor LBP-1c/CP2/LSF (LBP-1c) is a candidate gene for Alzheimer's disease (AD) because it is located in a putative hotspot for an AD risk gene on chromosome 12. We investigated the effect of LBP-1c polymorphism on the risk of AD in 162 AD patients, 180 patients with major depression as hospitalized controls and 225 healthy subjects. We observed no significant association of the…	2006	2024-10-31 13:48:48	2024-10-31 13:48:48		95-98		1	22										eng											Aged; Female; Humans; Male; epidemiology; genetics; Depressive Disorder, Major; DNA; Logistic Models; Polymorphism, Genetic; Alleles; Alzheimer Disease; Apolipoprotein E4; Apolipoproteins E; Chromosomes, Human, Pair 12; DNA-Binding Proteins; Gene Frequency; Receptor, IGF Type 2; Receptors, LDL; Risk; Transcription Factors
D26QPHZE	journalArticle	2017	Zamri, E N; Moy, F M; Hoe, V C W	Association of psychological distress and work psychosocial factors with self-reported musculoskeletal pain among secondary school teachers in Malaysia.	PloS one			10.1371/journal.pone.0172195		BACKGROUND: Musculoskeletal pain is common among teachers. Work-related psychosocial factors are found to be associated with the development of musculoskeletal pain, however psychological distress may also play an important role. OBJECTIVES: To assess the prevalence of self-reported low back pain (LBP), and neck and/or shoulder pain (NSP) among secondary school teachers; and to evaluate the assoc…	2017	2024-10-31 13:48:48	2024-10-31 13:48:48		e0172195-e0172195		2	12										eng											Adult; complications; Female; Humans; Low Back Pain; Male; Middle Aged; Surveys and Questionnaires; psychology; Occupational Diseases; Shoulder Pain; Prevalence; Stress, Psychological; Cross-Sectional Studies; Regression Analysis; Anthropometry; Self Report; Schools; Malaysia; Musculoskeletal Pain; Poisson Distribution; Psychology; School Teachers; Teaching
6GW5ZN2W	journalArticle	2020	Simula, Anna Sofia; Ruokolainen, Olli; Oura, Petteri; Lausmaa, Mikko; Holopainen, Riikka; Paukkunen, Maija; Auvinen, Juha; Linton, Steven J; Hill, Jonathan C; Karppinen, Jaro	Association of STarT Back Tool and the short form of the Örebro Musculoskeletal Pain Screening Questionnaire with multidimensional risk factors.	Scientific reports			10.1038/s41598-019-57105-3		The Short form of the Örebro Musculoskeletal Pain Screening Questionnaire (ÖMPSQ-short) and the STarT Back Tool (SBT) have been developed to screen for risk factors for future low back pain (LBP) -related disability and work loss respectively. The aim of this study was to investigate the accordance of the two questionnaires and to evaluate the accumulation of risk factors in the risk groups of bo…	2020-01	2024-10-31 13:48:48	2024-10-31 13:48:48		290-290		1	10										eng											Adult; complications; Female; Humans; Low Back Pain; Male; Middle Aged; Pain Measurement; Risk Factors; Depression; diagnosis; Surveys and Questionnaires; Disability Evaluation; Life Style; pathology; methods; Body Mass Index; Anxiety; Psychiatric Status Rating Scales; Smoking; Educational Status
ELCZD52B	journalArticle	2020	Ben-Ami, Noa; Korn, Liat	Associations between backache and stress among undergraduate students.	Journal of American college health : J of ACH			10.1080/07448481.2018.1515753		Objective: Low back pain (LBP) is a very common symptom. It occurs in all age groups from children to the elderly population. Globally, years lived with disability caused by LBP increased by 54% between 1990 and 2015. Our objective was to investigate measures that associate with LBP in students. Participants: A structured, anonymous, self-report questionnaire was distributed in two study years, 2…	2020-01	2024-10-31 13:48:49	2024-10-31 13:48:49		61-67		1	68										eng											Adult; complications; etiology; Female; Humans; Low Back Pain; Male; physiopathology; Surveys and Questionnaires; psychology; statistics & numerical data; Young Adult; Age Factors; Stress, Psychological; Cross-Sectional Studies; Sex Factors; Self Report; Students; Universities
RNXT2IJ6	journalArticle	2024	Pinho, Helena; Neves, Márcia; Costa, Fabíola; Silva, Anabela G	Associations between pain intensity, pain sensitivity, demographics, psychological factors, disability, physical activity, pain phenotype and COVID-19 history in low back pain: An observational study.	Physiotherapy research international : the journal for researchers and clinicians in physical therapy			10.1002/pri.2094		BACKGROUND AND PURPOSE: Knowledge of the factors affecting pain intensity and pain sensitivity can inform treatment targets and strategies aimed at personalizing the intervention, conceivably increasing its positive impact on patients. Therefore, this study aimed to investigate the association between demographic factors (sex and age), body mass index (BMI), psychological factors (anxiety and dep…	2024-07	2024-10-31 13:48:49	2024-10-31 13:48:49		e2094-e2094		3	29										eng											Adult; Aged; Female; Humans; Low Back Pain; Male; Middle Aged; Pain Measurement; Depression; Catastrophization; Disability Evaluation; psychology; Phenotype; Body Mass Index; Anxiety; Cross-Sectional Studies; Pain Threshold; COVID-19; Exercise; SARS-CoV-2
ZIX5CJP5	journalArticle	2023	Đogaš, Tina; Novak, Ivana; Babić, Marija; Vučković, Marijana; Tandara, Leida; Radić, Josipa	Associations of Serum Calprotectin, Arterial Stiffness and Long COVID Symptoms in Dalmatian Kidney Transplant Recipients.	Viruses			10.3390/v15081776		We aimed to explore long COVID symptoms, serum calprotectin levels, and the parameters of arterial stiffness in Dalmatian kidney transplant recipients (KTRs) and their possible associations. A cross-sectional, single-center case-control study on 98 KTRs who had recovered from COVID-19 was performed. Long COVID symptoms were explored via standardized questionnaires assessing quality of life, and s…	2023-08	2024-10-31 13:48:49	2024-10-31 13:48:49				8	15										eng											Female; Humans; Male; Middle Aged; diagnosis; Quality of Life; Leukocyte L1 Antigen Complex; adverse effects; Case-Control Studies; Cross-Sectional Studies; COVID-19; Kidney Transplantation; Post-Acute COVID-19 Syndrome; Vascular Stiffness
SN3XCLNF	journalArticle	2020	Stewart, Jesse C; Polanka, Brittanny M; So-Armah, Kaku A; White, Jessica R; Gupta, Samir K; Kundu, Suman; Chang, Chung-Chou H; Freiberg, Matthew S	Associations of Total, Cognitive/Affective, and Somatic Depressive Symptoms and Antidepressant Use With Cardiovascular Disease-Relevant Biomarkers in HIV: Veterans Aging Cohort Study.	Psychosomatic medicine			10.1097/PSY.0000000000000808		OBJECTIVE: We sought to determine the associations of total, cognitive/affective, and somatic depressive symptoms and antidepressant use with biomarkers of processes implicated in cardiovascular disease in HIV (HIV-CVD). METHODS: We examined data from 1546 HIV-positive and 843 HIV-negative veterans. Depressive symptoms were assessed using the Patient Health Questionnaire-9, and past-year antidepr…	2020-06	2024-10-31 13:48:49	2024-10-31 13:48:49		461-470		5	82										eng											Adult; Aged; Female; Humans; Male; Middle Aged; blood; Biomarkers; Risk Factors; Depression; drug effects; adverse effects; Inflammation; Antidepressive Agents; Cohort Studies; Monocytes; Lipopolysaccharide Receptors; Interleukin-6; Cognition; Cardiovascular Diseases; Cardiovascular System; Fibrin Fibrinogen Degradation Products; HIV Infections; Veterans
P2WEZXPN	journalArticle	2022	Yao, Yuan; Man, Lajie; Du, Jingyi; Wu, Dong; Yang, Liping; Peng, Fan; Han, Lei; Zhao, Tiantian; Zhou, Wenjuan	Astilbin ameliorates depressive-like behavior caused by postnatal immune activation through Menin-regulated astrocyte inflammation.	Journal of affective disorders			10.1016/j.jad.2022.01.038		Postnatal immune activation (PIA) can affect normal brain development and increase the risk of behavioral abnormalities in later life, including depressive-like behavior. Therefore, there is an urgent need to find safe and effective clinical medications for PIA. Recently, the protective effect of astilbin (ASB) in nervous system diseases has attracted much attention. However, the effect of ASB on…	2022-03	2024-10-31 13:48:49	2024-10-31 13:48:49		87-98			301										eng											drug therapy; Humans; Animals; Depression; pharmacology; Lipopolysaccharides; metabolism; Mice; adverse effects; Inflammation; chemically induced; Astrocytes; Flavonols
ICXLLDB4	journalArticle	2022	Zhao, Y F; Verkhratsky, A; Tang, Y; Illes, P	Astrocytes and major depression: The purinergic avenue	Neuropharmacology			10.1016/j.neuropharm.2022.109252	https://www.scopus.com/inward/record.uri?eid=2-s2.0-85138816845&doi=10.1016%2Fj.neuropharm.2022.109252&partnerID=40&md5=72a3b6334138caf4cc548f58d2e8b415		2022	2024-10-31 13:48:49	2024-10-31 13:48:49					220																		<p>Export Date: 10 July 2024; Cited By: 23</p>
AAP2AFA3	journalArticle	2021	Bharti, Ajay R; McCutchan, John Allen; Umlauf, Anya; Okwuegbuna, Oluwakemi K; Letendre, Scott; Cherner, Mariana; Burdo, Tricia; Jumare, Jibreel; Williams, Kenneth; Blattner, William; Royal, Walter	Asymptomatic Malaria Co-infection of HIV-Infected Adults in Nigeria: Prevalence of and Impact on Cognition, Mood, and Biomarkers of Systemic Inflammation.	Journal of acquired immune deficiency syndromes (1999)			10.1097/QAI.0000000000002516		BACKGROUND: HIV and malaria are associated with immunological perturbations and neurocognitive disorders even when asymptomatic. However, the effect of asymptomatic malaria (AM) in HIV-infected adults on neurocognitive impairment (NCI) is not well understood. This study investigated the biomarkers of systemic inflammation and neurocognition in dually infected Nigerian adults. METHODS: We assessed…	2021-01	2024-10-31 13:48:49	2024-10-31 13:48:49		91-97		1	86										eng											Adult; complications; Female; Humans; Male; blood; Biomarkers; diagnosis; epidemiology; Inflammation; Prevalence; Prospective Studies; Cross-Sectional Studies; Lipopolysaccharide Receptors; Cognition; HIV Infections; Asymptomatic Infections; Coinfection; Malaria; Nigeria
IIPRGWHU	journalArticle	2022	Smirnova, M D; Svirida, O N; Blankova, Z N; Ageev, F T	Atherosclerosis and depression. Obvious and non-obvious relationships. Part II	Russian Cardiology Bulletin			10.17116/Cardiobulletin20221701114	https://www.scopus.com/inward/record.uri?eid=2-s2.0-85147313660&doi=10.17116%2FCardiobulletin20221701114&partnerID=40&md5=80978f2a6dea389acdfe62e9d2941e8d		2022	2024-10-31 13:48:49	2024-10-31 13:48:49		14-20		1	17																		<p>Export Date: 10 July 2024; Cited By: 0</p>
DCXJS7GD	journalArticle	2022	Torales, J; Malvido, K; Santos-Muñoz, A; Gonzalez-Urbieta, I; Barrios, I; Almirón-Santacruz, J; García, O; Castaldelli-Maia, J M; Ventriglio, A; O’Higgins, M	Atopic dermatitis in psychodermatology: a concise review for dermatologists	Minerva Dental and Oral Science			10.23736/S2784-8671.21.07139-5	https://www.scopus.com/inward/record.uri?eid=2-s2.0-85135421185&doi=10.23736%2FS2784-8671.21.07139-5&partnerID=40&md5=74db01e8c64473d33298aac52cc0f20c		2022	2024-10-31 13:48:49	2024-10-31 13:48:49		301-305		4	157																		<p>Export Date: 10 July 2024; Cited By: 2</p>
5QRS5CNR	journalArticle	2019	Taniguti, E H; Ferreira, Y S; Stupp, I J V; Fraga-Junior, E B; Doneda, D L; Lopes, L; Rios-Santos, F; Lima, E; Buss, Z S; Viola, G G; Vandresen-Filho, S	Atorvastatin prevents lipopolysaccharide-induced depressive-like behaviour in mice	Brain Research Bulletin			10.1016/j.brainresbull.2019.01.018	https://www.scopus.com/inward/record.uri?eid=2-s2.0-85060735598&doi=10.1016%2Fj.brainresbull.2019.01.018&partnerID=40&md5=f0cd9d5099f52526b49d196a6dc34b76		2019	2024-10-31 13:48:49	2024-10-31 13:48:49		279-286			146																		<p>Export Date: 10 July 2024; Cited By: 65</p>
E26WWDWM	journalArticle	2024	Liu, F; Wang, Y; Li, D; Yang, T	Atractylodin ameliorates lipopolysaccharide-induced depressive-like behaviors in mice through reducing neuroinflammation and neuronal damage	Journal of Neuroimmunology			10.1016/j.jneuroim.2024.578349	https://www.scopus.com/inward/record.uri?eid=2-s2.0-85191170711&doi=10.1016%2Fj.jneuroim.2024.578349&partnerID=40&md5=a4c85a799c3cafdaf63547f13ea7a5f3		2024	2024-10-31 13:48:49	2024-10-31 13:48:49					390																		<p>Export Date: 10 July 2024; Cited By: 0</p>
DR8PSFJ8	journalArticle	2007	Li, J; Ryder, C; Mandal, M; Ahmed, F; Azadi, P; Snyder, D S; Pechous, R D; Zahrt, T; Inzana, T J	Attenuation and protective efficacy of an O-antigen-deficient mutant of Francisella tularensis LVS	Microbiology			10.1099/mic.0.2007/006460-0	https://www.scopus.com/inward/record.uri?eid=2-s2.0-34948902287&doi=10.1099%2Fmic.0.2007%2F006460-0&partnerID=40&md5=d374168d03815626aa39ecf80c3a42a1		2007	2024-10-31 13:48:50	2024-10-31 13:48:50		3141-3153		9	153																		<p>Export Date: 10 July 2024; Cited By: 57</p>
MSRT2MUL	journalArticle	2022	Fraga-Junior, E B; Fernandes, I L; Rohden, C A H; Doneda, D L; Ynoue, H N; Rios-Santos, F; Lima, E; Buss, Z S; Vandresen-Filho, S	Attenuation of the levels of pro-inflammatory cytokines prevents depressive-like behavior during ethanol withdrawal in mice	Brain Research Bulletin			10.1016/j.brainresbull.2022.10.014	https://www.scopus.com/inward/record.uri?eid=2-s2.0-85140317787&doi=10.1016%2Fj.brainresbull.2022.10.014&partnerID=40&md5=dd072922ff9ecaf5d30f36f0d7f4d6e0		2022	2024-10-31 13:48:50	2024-10-31 13:48:50		9-19			191																		<p>Export Date: 10 July 2024; Cited By: 4</p>
468IIBAK	journalArticle	2022	Teixeira, Luiza Faria; Diz, Juliano Bergamaschine Mata; Moreira, Bruno de Souza; Silva, Silvia Lanziotti Azevedo da; Dias, João Marcos Domingues; Pereira, Leani Souza Máximo; Dias, Rosângela Corrêa	Attitudes and beliefs of older adults with acute low back pain: 12-month results from the Brazilian cohort back complaints in the elders.	Musculoskeletal care			10.1002/msc.1583		BACKGROUND: Psychosocial factors have been identified as important predictors of onset, course and persistence of low back pain (LBP) in the general population. OBJECTIVE: To identify factors associated with attitudes/beliefs in older adults with LBP throughout a 12-month follow-up. METHODS: A longitudinal investigation was conducted with 500 participants aged ≥60 years reporting a new (acute) ep…	2022-06	2024-10-31 13:48:50	2024-10-31 13:48:50		279-289		2	20										eng											Aged; Female; Humans; Low Back Pain; Male; Surveys and Questionnaires; Disability Evaluation; therapy; epidemiology; Infant; Brazil; Cohort Studies; Health Knowledge, Attitudes, Practice
2D6AKII8	journalArticle	2002	Ato, Manabu; Iwabuchi, Kazuya; Shimada, Shigeki; Mukaida, Naofumi; Onoé, Kazunori	Augmented expression of tumour necrosis factor-alpha induced by lipopolysaccharide in spleen of human monocyte chemoattractant protein-1 transgenic mouse enhances the lipopolysaccharide sensitivity of the marginal zone macrophages.	Immunology			10.1046/j.1365-2567.2002.01450.x		Monocyte chemoattractant protein-1 (MCP-1) is a protective cytokine in murine endotoxaemia induced by lipopolysaccharide (LPS). In this study, LPS-induced pathophysiology in the human (h) MCP-1 transgenic mouse (Tgm) line was investigated. The hMCP-1 Tgm showed a marked increase in the mortality and weight loss following LPS administration. In the Tgm spleens, disappearance of marginal zone macro…	2002-08	2024-10-31 13:48:50	2024-10-31 13:48:50		554-563		4	106										eng											Humans; Male; Animals; immunology; Lipopolysaccharides; metabolism; Tumor Necrosis Factor-alpha; genetics; Mice; Cytokines; Mice, Inbred C57BL; Interleukin-1; RNA, Messenger; Dendritic Cells; Macrophages; Chemokine CCL2; Apoptosis; Endotoxemia; Gene Expression; Mice, Transgenic; Spleen
BSVVCF2D	journalArticle	2021	Just, David; Rasmusson, Annica J; Nilsson, Peter; Noreland, Maria; Malmström, Emma; Brodin, Petter; Månberg, Anna; Cunningham, Janet L	Autoantibodies against the C-terminus of Lipopolysaccharide binding protein are elevated in young adults with psychiatric disease.	Psychoneuroendocrinology			10.1016/j.psyneuen.2021.105162		Growing evidence implies interactions between infections, the immune system and vulnerability for psychiatric disease. This study applies an affinity proteomic-based method to investigate potential disease associated autoantibody signatures in serum from patients from the "Young Adults" section of the Department of General Psychiatry at Uppsala University Hospital (n = 395) and population-based c…	2021-04	2024-10-31 13:48:50	2024-10-31 13:48:50		105162-105162			126										eng											Humans; blood; Acute-Phase Proteins; immunology; Young Adult; Mental Disorders; Membrane Glycoproteins; Autoantibodies; Carrier Proteins
WNYPN9GB	journalArticle	2021	Tadalagi, Manjunath; Joshi, Amit M	AutoDep: automatic depression detection using facial expressions based on linear binary pattern descriptor.	Medical & biological engineering & computing			10.1007/s11517-021-02358-2		The psychological health of a person plays an important role in their daily life activities. The paper addresses depression issues with the machine learning model using facial expressions of the patient. Some research has already been done on visual based on depression detection methods, but those are illumination variant. The paper uses feature extraction using LBP (Local Binary Pattern) descrip…	2021-06	2024-10-31 13:48:50	2024-10-31 13:48:50		1339-1354		6	59										eng											Humans; Depression; diagnosis; Algorithms; Facial Expression; Machine Learning; Support Vector Machine
UDPW27QI	journalArticle	2008	Linssen, J; Aderhold, S; Nierhaus, A; Frings, D; Kaltschmidt, C; Zänker, K	Automation and validation of a rapid method to assess neutrophil and monocyte activation by routine fluorescence flow cytometry in vitro.	Cytometry. Part B, Clinical cytometry			10.1002/cyto.b.20422		The aim of the present study was to design an automated-gating hematology fluorescence flow cytometry methodology permitting the assessment of neutrophil and monocyte activation in EDTA-anticoagulated whole blood based on cell granularity, lipid membrane components, cell shape and volume, and total cell nucleic acid (NA) compounds. For particularly monitoring the proper functioning of patients' i…	2008-09	2024-10-31 13:48:50	2024-10-31 13:48:50		295-309		5	74										eng											Adult; Aged; Female; Humans; Male; Middle Aged; immunology; pharmacology; drug effects; cytology; Lipopolysaccharides; Adolescent; Interleukin-8; Time Factors; Tumor Necrosis Factor-alpha; methods; Child; Neutrophils; Reproducibility of Results; Flow Cytometry; Lymphocytes; biosynthesis; Monocytes; Intensive Care Units; Automation; Cell Shape; Fluorescence; Health; Kinetics; Neutrophil Activation
RR8WV5R8	journalArticle	2022	Jiang, G; Wang, Y; Liu, Q; Gu, T; Liu, S; Yin, A; Zhang, L	Autophagy: A New Mechanism for Esketamine as a Depression Therapeutic	Neuroscience			10.1016/j.neuroscience.2022.05.014	https://www.scopus.com/inward/record.uri?eid=2-s2.0-85135691347&doi=10.1016%2Fj.neuroscience.2022.05.014&partnerID=40&md5=32f9f7f896113b40cd0d636a8349efac		2022	2024-10-31 13:48:51	2024-10-31 13:48:51		214-223			498																		<p>Export Date: 10 July 2024; Cited By: 13</p>
JQ676YWW	journalArticle	2018	Wang, Qiuyu; Jin, Lili; Wang, Huan; Tai, Sijia; Liu, Hongsheng; Zhang, Dianbao	AWRK6, A Synthetic Cationic Peptide Derived from Antimicrobial Peptide Dybowskin-2CDYa, Inhibits Lipopolysaccharide-Induced Inflammatory Response.	International journal of molecular sciences			10.3390/ijms19020600		Lipopolysaccharides (LPS) are major outer membrane components of Gram-negative bacteria and produce strong inflammatory responses in animals. Most antibiotics have shown little clinical anti-endotoxin activity while some antimicrobial peptides have proved to be effective in blocking LPS. Here, the anti-LPS activity of the synthetic peptide AWRK6, which is derived from antimicrobial peptide dybows…	2018-02	2024-10-31 13:48:51	2024-10-31 13:48:51				2	19										eng											drug therapy; Humans; Animals; pathogenicity; drug effects; Lipopolysaccharides; Gram-Negative Bacteria; Interleukin-1beta; Tumor Necrosis Factor-alpha; pathology; genetics; administration & dosage; Mice; Inflammation; chemistry; Macrophages; toxicity; Interleukin-6; chemically induced; Endotoxemia; Anti-Infective Agents; Antimicrobial Cationic Peptides; chemical synthesis; Gene Expression Regula…
ZTWQIGZM	journalArticle	2024	Xu, J; Zhou, L; Chen, Z; Wang, Y; Xu, F; Kuang, Q; Zhang, Y; Zheng, H	Bacillus coagulans and Clostridium butyricum synergistically alleviate depression in a chronic unpredictable mild stress mouse model through altering gut microbiota and prefrontal cortex gene expression	Frontiers in Pharmacology			10.3389/fphar.2024.1393874	https://www.scopus.com/inward/record.uri?eid=2-s2.0-85195259135&doi=10.3389%2Ffphar.2024.1393874&partnerID=40&md5=394d4ec17c51666d4705ad0b22858de4		2024	2024-10-31 13:48:51	2024-10-31 13:48:51					15																		<p>Export Date: 10 July 2024; Cited By: 0</p>
QVMIR2RW	journalArticle	2020	Micheli, Laura; Spitoni, Silvia; Di Cesare Mannelli, Lorenzo; Bilia, Anna Rita; Ghelardini, Carla; Pallanti, Stefano	Bacopa monnieri as augmentation therapy in the treatment of anhedonia, preclinical and clinical evaluation.	Phytotherapy research : PTR			10.1002/ptr.6684		Bacopa monnieri (L.) is widely used in Ayurvedic medicine as a neural tonic for improving intelligence and memory. Several studies highlighted its efficacy in neuropsychiatric diseases but there is no evidence regarding anhedonia. Aim of the present work was to preclinically and clinically test against anhedonia a standardized B. monnieri extract (20% bacosides). In a mouse model of a depressive-…	2020-09	2024-10-31 13:48:51	2024-10-31 13:48:51		2331-2340		9	34										eng											Female; Humans; Male; Middle Aged; Animals; drug effects; Mice; chemistry; Anhedonia; Bacopa
4I5LZZ7T	journalArticle	1990	Dijkmans, R; Van Damme, J; Cornette, F; Heremans, H; Billiau, A	Bacterial lipopolysaccharide potentiates gamma interferon-induced cytotoxicity for normal mouse and rat fibroblasts	Infection and Immunity				https://www.scopus.com/inward/record.uri?eid=2-s2.0-0025161843&partnerID=40&md5=4f587a1a53c5fe0acc9978afc3fcdd23		1990	2024-10-31 13:48:51	2024-10-31 13:48:51		32-36		1	58																		<p>Export Date: 10 July 2024; Cited By: 25</p>
XJXI793B	bookSection	2016	Pahle, J; Walther, W	Bacterial toxins for oncoleaking suicidal cancer gene therapy	Recent Results in Cancer Research				https://www.scopus.com/inward/record.uri?eid=2-s2.0-85010366761&doi=10.1007%2F978-3-319-42934-2_7&partnerID=40&md5=f6b89c6fd618195ceb562289d757bba9		2016	2024-10-31 13:48:51	2024-10-31 13:48:51		95-110			209																	DOI: 10.1007/978-3-319-42934-2_7	<p>Export Date: 10 July 2024; Cited By: 13</p>
VDXF9HBT	journalArticle	2016	Martín-Hernández, D; Caso, J R; Bris, Á G; Maus, S R; Madrigal, J L M; García-Bueno, B; MacDowell, K S; Alou, L; Gómez-Lus, M L; Leza, J C	Bacterial translocation affects intracellular neuroinflammatory pathways in a depression-like model in rats	Neuropharmacology			10.1016/j.neuropharm.2015.12.003	https://www.scopus.com/inward/record.uri?eid=2-s2.0-84951335520&doi=10.1016%2Fj.neuropharm.2015.12.003&partnerID=40&md5=38e4ede010798b869082f4b95a7fad9b		2016	2024-10-31 13:48:51	2024-10-31 13:48:51		122-133			103																		<p>Export Date: 10 July 2024; Cited By: 39</p>
CPHS436L	journalArticle	1996	Shockman, G D; Daneo-Moore, L; Kariyama, R; Massidda, O	Bacterial walls, peptidoglycan hydrolases, autolysins, and autolysis	Microbial Drug Resistance			10.1089/mdr.1996.2.95	https://www.scopus.com/inward/record.uri?eid=2-s2.0-0029781803&doi=10.1089%2Fmdr.1996.2.95&partnerID=40&md5=06027faadd69755e1b4b4086b02c582f		1996	2024-10-31 13:48:51	2024-10-31 13:48:51		95-98		1	2																		<p>Export Date: 10 July 2024; Cited By: 82</p>
MRLBY7SP	journalArticle	2018	Wang, Y; Ruan, W; Mi, J; Xu, J; Wang, H; Cao, Z; Saavedra, J M; Zhang, L; Lin, H; Pang, T	Balasubramide derivative 3C modulates microglia activation via CaMKKβ-dependent AMPK/PGC-1α pathway in neuroinflammatory conditions	Brain, Behavior, and Immunity			10.1016/j.bbi.2017.08.006	https://www.scopus.com/inward/record.uri?eid=2-s2.0-85027976131&doi=10.1016%2Fj.bbi.2017.08.006&partnerID=40&md5=9b836a483cb0774f654a71a65b3c0651		2018	2024-10-31 13:48:51	2024-10-31 13:48:51		101-117			67																		<p>Export Date: 10 July 2024; Cited By: 39</p>
E4GZWJNT	journalArticle	2021	van Eeden, Wessel A; El Filali, Ebtisam; van Hemert, Albert M; Carlier, Ingrid V E; Penninx, Brenda W J H; Lamers, Femke; Schoevers, Robert; Giltay, Erik J	Basal and LPS-stimulated inflammatory markers and the course of anxiety symptoms.	Brain, behavior, and immunity			10.1016/j.bbi.2021.09.001		A cross-sectional relationship between low-grade inflammation -characterized by increased blood levels of C-reactive protein (CRP) and pro-inflammatory cytokines- and anxiety has been reported, but the potential longitudinal relationship has been less well studied. We aimed to examine whether basal and lipopolysaccharide (LPS-)induced levels of inflammatory markers are associated with anxiety sym…	2021-11	2024-10-31 13:48:51	2024-10-31 13:48:51		378-387			98										eng											Humans; Biomarkers; Anxiety Disorders; Lipopolysaccharides; Depressive Disorder, Major; Anxiety
9K83M46B	journalArticle	2020	van Eeden, Wessel A; van Hemert, Albert M; Carlier, Ingrid V E; Penninx, Brenda W J H; Lamers, Femke; Fried, Eiko I; Schoevers, Robert; Giltay, Erik J	Basal and LPS-stimulated inflammatory markers and the course of individual symptoms of depression.	Translational psychiatry			10.1038/s41398-020-00920-4		Multiple studies show an association between inflammatory markers and major depressive disorder (MDD). People with chronic low-grade inflammation may be at an increased risk of MDD, often in the form of sickness behaviors. We hypothesized that inflammation is predictive of the severity and the course of a subset of MDD symptoms, especially symptoms that overlap with sickness behavior, such as anh…	2020-07	2024-10-31 13:48:51	2024-10-31 13:48:51		235-235		1	10										eng											Adult; Female; Humans; Male; Depression; Anxiety Disorders; Lipopolysaccharides; epidemiology; Depressive Disorder, Major; Netherlands
YMSJZ8PA	journalArticle	2014	Generaal, Ellen; Vogelzangs, Nicole; Macfarlane, Gary J; Geenen, Rinie; Smit, Johannes H; Dekker, Joost; Penninx, Brenda W J H	Basal inflammation and innate immune response in chronic multisite musculoskeletal pain.	Pain			10.1016/j.pain.2014.05.007		Dysregulation of the immune system may play a role in chronic pain, although study findings are inconsistent. This cross-sectional study examined whether basal inflammatory markers and the innate immune response are associated with the presence and severity of chronic multisite musculoskeletal pain. Data were used on 1632 subjects of the Netherlands Study of Depression and Anxiety. The Chronic Pa…	2014-08	2024-10-31 13:48:51	2024-10-31 13:48:51		1605-1612		8	155										eng											Adult; Chronic Pain; Female; Humans; Male; Middle Aged; blood; Biomarkers; Surveys and Questionnaires; immunology; metabolism; physiology; Tumor Necrosis Factor-alpha; Inflammation; Age Factors; Cross-Sectional Studies; C-Reactive Protein; Immunity, Innate; Interleukin-6; Sex Factors; Musculoskeletal Pain
32LUSX2H	journalArticle	1994	Cambi, V; David, S	Basic therapeutic requirements in the treatment of sepsis in acute renal failure.	Nephrology, dialysis, transplantation : official publication of the European Dialysis and Transplant Association - European Renal Association					Acute renal failure (ARF) is a common manifestation of a septic condition which very often complicates surgical and traumatic events. The release of endotoxin, a lipopolysaccharide (LPS) from the cell wall of Gram-negative bacteria, and subsequently of numerous host mediators, is the initiating event of sepsis syndrome and eventually of septic shock. Particularly interesting is the observation th…	1994	2024-10-31 13:48:52	2024-10-31 13:48:52		183-186			9 Suppl 4										eng											complications; etiology; Humans; therapy; Lipopolysaccharides; adverse effects; Sepsis; Shock, Septic; Cardiovascular Diseases; Acute Kidney Injury; Nutritional Requirements
A5NBY6CF	journalArticle	2023	Zhao, T; Piao, L.-H.; Li, D.-P.; Xu, S.-H.; Wang, S.-Y.; Yuan, H.-B.; Zhang, C.-X.	BDNF gene hydroxymethylation in hippocampus related to neuroinflammation-induced depression-like behaviors in mice	Journal of Affective Disorders			10.1016/j.jad.2022.12.035	https://www.scopus.com/inward/record.uri?eid=2-s2.0-85144325632&doi=10.1016%2Fj.jad.2022.12.035&partnerID=40&md5=2a95169e23b8432318de15068976e819		2023	2024-10-31 13:48:52	2024-10-31 13:48:52		723-730			323																		<p>Export Date: 10 July 2024; Cited By: 4</p>
27ENXP8J	journalArticle	2001	Anisman, H; Hayley, S; Merali, Z	Behavioral and central neurochemical consequences of cytokine challenge: Relationship to stressors	NeuroImmune Biology			10.1016/S1567-7443(01)80014-4	https://www.scopus.com/inward/record.uri?eid=2-s2.0-77957054913&doi=10.1016%2FS1567-7443%2801%2980014-4&partnerID=40&md5=984b1a52de6adabbb2d5c3c10cc3cb84		2001	2024-10-31 13:48:52	2024-10-31 13:48:52		141-161		C	1																		<p>Export Date: 10 July 2024; Cited By: 4</p>
JSH4ZINU	journalArticle	2015	Fischer, C W; Elfving, B; Lund, S; Wegener, G	Behavioral and systemic consequences of long-term inflammatory challenge	Journal of Neuroimmunology			10.1016/j.jneuroim.2015.08.011	https://www.scopus.com/inward/record.uri?eid=2-s2.0-84945553970&doi=10.1016%2Fj.jneuroim.2015.08.011&partnerID=40&md5=6596e995c76c7b9b115b1fe1ad40d1a4		2015	2024-10-31 13:48:52	2024-10-31 13:48:52		40-46			288																		<p>Export Date: 10 July 2024; Cited By: 32</p>
7BWC36UE	journalArticle	2019	Zhao, X; Cao, F; Liu, Q; Li, X; Xu, G; Liu, G; Zhang, Y; Yang, X; Yi, S; Xu, F; Fan, K; Ma, J	Behavioral, inflammatory and neurochemical disturbances in LPS and UCMS-induced mouse models of depression	Behavioural Brain Research			10.1016/j.bbr.2017.05.064	https://www.scopus.com/inward/record.uri?eid=2-s2.0-85019981178&doi=10.1016%2Fj.bbr.2017.05.064&partnerID=40&md5=cefb5ebfea9292d60d53f77ecf9793f0		2019	2024-10-31 13:48:52	2024-10-31 13:48:52		494-502			364																		<p>Export Date: 10 July 2024; Cited By: 165</p>
RNIJBEGI	journalArticle	2008	Sloan, Tim John; Gupta, Rajiva; Zhang, Weiya; Walsh, David Andrew	Beliefs about the causes and consequences of pain in patients with chronic inflammatory or noninflammatory low back pain and in pain-free individuals.	Spine			10.1097/BRS.0b013e31816c8ab4		STUDY DESIGN: Case control study including 2 groups of patients with low back pain (LBP, inflammatory and noninflammatory) and a pain-free community control group. OBJECTIVE: We explored whether pain beliefs differ between patients with chronic LBP attributed to inflammatory or noninflammatory medical diagnoses, and between patients with chronic LBP and pain-free controls. SUMMARY OF BACKGROUND D…	2008-04	2024-10-31 13:48:52	2024-10-31 13:48:52		966-972		9	33										eng											Adult; Aged; complications; etiology; Female; Humans; Low Back Pain; Male; Middle Aged; Pain Measurement; Surveys and Questionnaires; Disability Evaluation; psychology; Chronic Disease; Inflammation; Chi-Square Distribution; Case-Control Studies; Stress, Psychological; Cross-Sectional Studies; Logistic Models; Health Knowledge, Attitudes, Practice; Adaptation, Psychological; Linear Models; Prejud…
QK5KPVG2	journalArticle	2023	Kaur, Sumanpreet; Sharma, Preeti; Mayer, Melinda J; Neuert, Saskia; Narbad, Arjan; Kaur, Sukhraj	Beneficial effects of GABA-producing potential probiotic Limosilactobacillus fermentum L18 of human origin on intestinal permeability and human gut microbiota.	Microbial cell factories			10.1186/s12934-023-02264-2		BACKGROUND: Gamma-aminobutyric acid (GABA) is a non-protein amino acid with neuroinhibitory, antidiabetic, and antihypertensive properties and is used as a drug for treating anxiety and depression. Some strains of lactobacilli are known to produce GABA and strengthen the gut barrier function which play an important role in ameliorating the effects caused by the pathogen on the gut barrier. The pr…	2023-12	2024-10-31 13:48:52	2024-10-31 13:48:52		256-256		1	22										eng											Humans; therapeutic use; Lipopolysaccharides; metabolism; Gastrointestinal Microbiome; Bacteria; Caco-2 Cells; Intestinal Barrier Function; Limosilactobacillus fermentum; Probiotics
VR6GXGY9	journalArticle	2022	Fronza, M G; Baldinotti, R; Fetter, J; Rosa, S G; Sacramento, M; Nogueira, C W; Alves, D; Praticò, D; Savegnago, L	Beneficial effects of QTC-4-MeOBnE in an LPS-induced mouse model of depression and cognitive impairments: The role of blood-brain barrier permeability, NF-κB signaling, and microglial activation	Brain, Behavior, and Immunity			10.1016/j.bbi.2021.10.002	https://www.scopus.com/inward/record.uri?eid=2-s2.0-85117212490&doi=10.1016%2Fj.bbi.2021.10.002&partnerID=40&md5=d466b59e556abd3775a0d25899561347		2022	2024-10-31 13:48:52	2024-10-31 13:48:52		177-191			99																		<p>Export Date: 10 July 2024; Cited By: 20</p>
3BWJW2WE	journalArticle	2023	Yan, Meichen; Bo, Xuena; Zhang, Jingdan; Liu, Shuhan; Li, Xiaoheng; Liao, Yajin; Liu, Qingshan; Cheng, Yong; Cheng, Jinbo	Bergapten alleviates depression-like behavior by inhibiting cyclooxygenase 2 activity and NF-κB/MAPK signaling pathway in microglia.	Experimental neurology			10.1016/j.expneurol.2023.114426		Major depressive disorder (MDD) is a common psychiatric disorder that severely affects human life and health. However, the pathological mechanism of MDD is unclear, and effective treatment strategies are urgently needed. Microglia-mediated neuroinflammation is closely associated with the pathophysiology of depression. Bergapten (BG) is a natural pharmaceutical monomer with anti-inflammatory effec…	2023-07	2024-10-31 13:48:52	2024-10-31 13:48:52		114426-114426			365										eng											drug therapy; Humans; Animals; Depression; pharmacology; Lipopolysaccharides; metabolism; NF-kappa B; Mice; Depressive Disorder, Major; Signal Transduction; Neuroinflammatory Diseases; toxicity; chemically induced; Microglia; 5-Methoxypsoralen; Cyclooxygenase 2; Mitogen-Activated Protein Kinases
6LQJHWM3	journalArticle	2018	Liu, Duan; Ray, Balmiki; Neavin, Drew R; Zhang, Jiabin; Athreya, Arjun P; Biernacka, Joanna M; Bobo, William V; Hall-Flavin, Daniel K; Skime, Michelle K; Zhu, Hongjie; Jenkins, Gregory D; Batzler, Anthony; Kalari, Krishna R; Boakye-Agyeman, Felix; Matson, Wayne R; Bhasin, Swati S; Mushiroda, Taisei; Nakamura, Yusuke; Kubo, Michiaki; Iyer, Ravishankar K; Wang, Liewei; Frye, Mark A; Kaddurah-Daouk,…	Beta-defensin 1, aryl hydrocarbon receptor and plasma kynurenine in major depressive disorder: metabolomics-informed genomics.	Translational psychiatry			10.1038/s41398-017-0056-8		Major depressive disorder (MDD) is a heterogeneous disease. Efforts to identify biomarkers for sub-classifying MDD and antidepressant therapy by genome-wide association studies (GWAS) alone have generally yielded disappointing results. We applied a metabolomics-informed genomic research strategy to study the contribution of genetic variation to MDD pathophysiology by assaying 31 metabolites, incl…	2018-01	2024-10-31 13:48:53	2024-10-31 13:48:53		10-10		1	8										eng											Humans; blood; Biomarkers; Severity of Illness Index; genetics; Depressive Disorder, Major; Signal Transduction; Kynurenine; beta-Defensins; Linear Models; Basic Helix-Loop-Helix Transcription Factors; Genome-Wide Association Study; Genomics; Metabolomics; Polymorphism, Single Nucleotide; Quantitative Trait Loci; Receptors, Aryl Hydrocarbon
H5HHDSRR	journalArticle	2024	Liu, Q; Zhao, J.-N.; Fang, Z.-T.; Wang, X; Zhang, B.-G.; He, Y; Liu, R.-J.; Chen, J; Liu, G.-P.	BGP-15 alleviates LPS-induced depression-like behavior by promoting mitophagy	Brain, Behavior, and Immunity			10.1016/j.bbi.2024.04.036	https://www.scopus.com/inward/record.uri?eid=2-s2.0-85191286427&doi=10.1016%2Fj.bbi.2024.04.036&partnerID=40&md5=23d83a64e5db371ce3f11ba3082fc89d		2024	2024-10-31 13:48:53	2024-10-31 13:48:53		648-664			119																		<p>Export Date: 10 July 2024; Cited By: 1</p>
NAZZTQMP	journalArticle	2022	Morelhão, Priscila K; Gobbi, Cynthia; Christofaro, Diego G D; Damato, Tatiana M; Grande, Guilherme D; Frange, Cristina; Andersen, Monica L; Tufik, Sergio; Franco, Márcia R; Pinto, Rafael Z	Bidirectional Association Between Sleep Quality and Low Back Pain in Older Adults: A Longitudinal Observational Study.	Archives of physical medicine and rehabilitation			10.1016/j.apmr.2021.11.009		OBJECTIVE: To investigate the bidirectional relationship by determining whether baseline sleep quality predicts pain intensity and whether baseline pain intensity predicts sleep quality in older individuals with chronic low back pain (LBP). DESIGN: A prospective longitudinal cohort study with a 6-month follow-up period. SETTING: Community. PARTICIPANTS: Older adults with LBP aged 60 years or olde…	2022-08	2024-10-31 13:48:53	2024-10-31 13:48:53		1558-1564		8	103										eng											Aged; Humans; Low Back Pain; Pain Measurement; psychology; epidemiology; Prospective Studies; Longitudinal Studies; Sleep Quality
ZLGWJI9V	journalArticle	1995	Brandi, M L; Hukkanen, M; Umeda, T; Moradi-Bidhendi, N; Bianchi, S; Gross, S S; Polak, J M; MacIntyre, I	Bidirectional regulation of osteoclast function by nitric oxide synthase isoforms.	Proceedings of the National Academy of Sciences of the United States of America			10.1073/pnas.92.7.2954		Nitric oxide (NO) produces rapid osteoclast detachment and contraction in vitro, and this effect is accompanied by a profound inhibition of bone resorption. Work by others has confirmed these findings in vivo: inhibition of NO synthase [NOS; L-arginine, NADPH: oxygen oxidoreductase (NO-forming), EC 1.14.13.39] in normal rats is followed by increased bone resorption reflected by a marked loss in b…	1995-03	2024-10-31 13:48:53	2024-10-31 13:48:53		2954-2958		7	92										eng											Adult; Female; Humans; Animals; Rats; analysis; pharmacology; drug effects; Cell Differentiation; Cells, Cultured; cytology; Lipopolysaccharides; metabolism; physiology; antagonists & inhibitors; analogs & derivatives; Base Sequence; biosynthesis; Molecular Sequence Data; RNA, Messenger; Nitric Oxide; Rats, Sprague-Dawley; Interferon-gamma; Cell Division; Cell Line; Gene Expression; Amino Acid Ox…
M68R3ZQP	journalArticle	2014	Gill, Davinder K; Davis, Melissa C; Smith, Anne J; Straker, Leon M	Bidirectional relationships between cigarette use and spinal pain in adolescents accounting for psychosocial functioning.	British journal of health psychology			10.1111/bjhp.12039		OBJECTIVES: The objective of this study was to determine the presence of possible bidirectional causal pathways between cigarette use and spinal pain in adolescents controlling for psychosocial functioning, using a prospective longitudinal research design. DESIGN: The data for this study was collected from a cohort of Australian adolescents at 14 (n = 1596) and 17 (n = 1291) years of age. METHODS…	2014-02	2024-10-31 13:48:53	2024-10-31 13:48:53		113-131		1	19										eng											Female; Humans; Male; Risk Factors; Depression; psychology; Back Pain; Adolescent; epidemiology; Neck Pain; Shoulder Pain; Cohort Studies; Logistic Models; Smoking; Multivariate Analysis; Sex Factors; Australia; Family Health; Self Efficacy; Social Class
VRN32Y79	journalArticle	2018	Gracie, David J; Guthrie, Elspeth A; Hamlin, P John; Ford, Alexander C	Bi-directionality of Brain-Gut Interactions in Patients With Inflammatory Bowel Disease.	Gastroenterology			10.1053/j.gastro.2018.01.027		BACKGROUND & AIMS: Inflammatory bowel diseases (IBD) are associated with mood disorders, such as anxiety or depression, but it is not clear whether one contributes to development of the other, or if the interaction is bi-directional (anxiety or depression contributes to the progression of IBD, and IBD affects psychological health). We performed a 2-year longitudinal prospective study of patients …	2018-05	2024-10-31 13:48:54	2024-10-31 13:48:54		1635-1646.e3		6	154										eng											Adult; complications; drug therapy; Female; Humans; Male; Middle Aged; therapeutic use; physiopathology; analysis; Biomarkers; Brain; Depression; Surveys and Questionnaires; psychology; Intestines; Severity of Illness Index; Follow-Up Studies; Leukocyte L1 Antigen Complex; Anxiety; Prospective Studies; Psychiatric Status Rating Scales; chemistry; Disease Progression; Crohn Disease; Feces; Colitis…
EGJYZFV7	journalArticle	2010	Mei, Heng; Hu, Yu; Wang, Huafang; Shi, Wei; Deng, Jun; Guo, Tao	Binding of EGF1 domain peptide in coagulation factor VII with tissue factor and its implications for the triggering of coagulation.	Journal of Huazhong University of Science and Technology. Medical sciences = Hua zhong ke ji da xue xue bao. Yi xue Ying De wen ban = Huazhong keji daxue xuebao. Yixue Yingdewen ban			10.1007/s11596-010-0108-2		The binding function of EGF1 domain peptide with tissue factor (TF) and its ability of triggering coagulation were explored. The TF expression model in vitro was established by lipopolysaccharide induction. The affinity of EGFP-EGF1 and TF expressing cells was analyzed by fluorescence microscopy and flow cytometry (FCM). The affinity of EGFP-EGF1 and rat soluble TF was quantitated by surface plas…	2010-02	2024-10-31 13:48:54	2024-10-31 13:48:54		42-47		1	30										eng											Humans; Animals; Rats; metabolism; Blood Coagulation; Protein Binding; Thromboplastin; Rats, Sprague-Dawley; Epidermal Growth Factor; Factor VII; Green Fluorescent Proteins; Protein Structure, Tertiary
5BG89MFA	journalArticle	1987	Schraufstätter, I U; Hyslop, P A; Jackson, J; Revak, S D; Cochrane, C G	Biochemical events associated with pulmonary failure in shock and trauma	Journal of Burn Care and Rehabilitation			10.1097/00004630-198711000-00016	https://www.scopus.com/inward/record.uri?eid=2-s2.0-0023575557&doi=10.1097%2F00004630-198711000-00016&partnerID=40&md5=c49dd554ecef8acb5618d7035884574e		1987	2024-10-31 13:48:54	2024-10-31 13:48:54		536-542		6	8																		<p>Export Date: 10 July 2024; Cited By: 2</p>
SHHR2Q32	journalArticle	2002	Goffin, C; Ghuysen, J.-M.	Biochemistry and comparative genomics of SxxK superfamily acyltransferases offer a clue to the mycobacterial paradox: Presence of penicillin-susceptible target proteins versus lack of efficiency of penicillin as therapeutic agent	Microbiology and Molecular Biology Reviews			10.1128/MMBR.66.4.702-738.2002	https://www.scopus.com/inward/record.uri?eid=2-s2.0-0036898699&doi=10.1128%2FMMBR.66.4.702-738.2002&partnerID=40&md5=6ada30316443687da7b7e2dc0002f171		2002	2024-10-31 13:48:54	2024-10-31 13:48:54		702-738		4	66																		<p>Export Date: 10 July 2024; Cited By: 167</p>
4ABZTVQQ	journalArticle	2003	Barišić, K; Petrik, J; Rumora, L	Biochemistry of apoptotic cell death	Acta Pharmaceutica				https://www.scopus.com/inward/record.uri?eid=2-s2.0-0142214549&partnerID=40&md5=ea6a916c47aed8ea049715b0274e8c67		2003	2024-10-31 13:48:54	2024-10-31 13:48:54		151-164		3	53																		<p>Export Date: 10 July 2024; Cited By: 35</p>
IB92Y75E	journalArticle	2021	Lei, Y; Du, M; Zhang, G; Chen, L; Fu, Y; Zhong, Y; Zhang, E	Bioinformatics and Network Pharmacology-Based Approaches to Explore the Potential Mechanism of the Antidepressant Effect of Cyperi Rhizoma through Soothing the Liver	Evidence-based Complementary and Alternative Medicine			10.1155/2021/8614963	https://www.scopus.com/inward/record.uri?eid=2-s2.0-85124399047&doi=10.1155%2F2021%2F8614963&partnerID=40&md5=0379047d2dbb27bd6de9d9496304c951		2021	2024-10-31 13:48:54	2024-10-31 13:48:54					2021																		<p>Export Date: 10 July 2024; Cited By: 3</p>
KGX2S8EY	journalArticle	2008	Wong, H H; Lemoine, N R	Biological approaches to therapy of pancreatic cancer	Pancreatology			10.1159/000151536	https://www.scopus.com/inward/record.uri?eid=2-s2.0-49849100140&doi=10.1159%2F000151536&partnerID=40&md5=43405bb021dca8dde3a49ecf3c7de30e		2008	2024-10-31 13:48:54	2024-10-31 13:48:54		431-461		4-5	8																		<p>Export Date: 10 July 2024; Cited By: 21</p>
WHNGJ6WC	journalArticle	2016	Generaal, Ellen; Vogelzangs, Nicole; Macfarlane, Gary J; Geenen, Rinie; Smit, Johannes H; de Geus, Eco J C N; Penninx, Brenda W J H; Dekker, Joost	Biological stress systems, adverse life events and the onset of chronic multisite musculoskeletal pain: a 6-year cohort study.	Annals of the rheumatic diseases			10.1136/annrheumdis-2014-206741		OBJECTIVES: Dysregulated biological stress systems and adverse life events, independently and in interaction, have been hypothesised to initiate chronic pain. We examine whether (1) function of biological stress systems, (2) adverse life events, and (3) their combination predict the onset of chronic multisite musculoskeletal pain. METHODS: Subjects (n=2039) of the Netherlands Study of Depression …	2016-05	2024-10-31 13:48:54	2024-10-31 13:48:54		847-854		5	75										eng											Adult; Aged; Chronic Pain; complications; etiology; Female; Humans; Male; Middle Aged; Pain Measurement; blood; physiopathology; Risk Factors; Anxiety Disorders; Depressive Disorder; Life Style; Adolescent; physiology; epidemiology; Young Adult; methods; Cytokines; Cohort Studies; Hypothalamo-Hypophyseal System; Pituitary-Adrenal System; Longitudinal Studies; Stress, Physiological; Musculoskeleta…
EEBZMDU8	journalArticle	2017	Generaal, Ellen; Vogelzangs, Nicole; Macfarlane, Gary J; Geenen, Rinie; Smit, Johannes H; de Geus, Eco J C N; Dekker, Joost; Penninx, Brenda W J H	Biological Stress Systems, Adverse Life Events, and the Improvement of Chronic Multisite Musculoskeletal Pain Across a 6-Year Follow-Up.	The journal of pain			10.1016/j.jpain.2016.10.010		Dysfunction of biological stress systems and adverse life events, independently and in interaction, have been hypothesized to predict chronic pain persistence. Conversely, these factors may hamper the improvement of chronic pain. Longitudinal evidence is currently lacking. We examined whether: 1) function of biological stress systems, 2) adverse life events, and 3) their combination predict the i…	2017-02	2024-10-31 13:48:55	2024-10-31 13:48:55		155-165		2	18										eng											Adult; Aged; Chronic Pain; Female; Humans; Male; Middle Aged; physiopathology; Risk Factors; Surveys and Questionnaires; psychology; metabolism; Adolescent; physiology; Time Factors; Young Adult; Cytokines; Hydrocortisone; C-Reactive Protein; Longitudinal Studies; Stress, Physiological; Musculoskeletal Pain; Netherlands; Life Change Events
9HC2PQEA	journalArticle	2021	Roomruangwong, Chutima; Maes, Michael	Biomarker Validation of a New Case Definition of Menstrual Cycle-Associated Syndrome (MCAS) Opinion Paper.	CNS & neurological disorders drug targets			10.2174/1871527319666200930095149		There are different case definitions of premenstrual syndrome, one proposed by the American College of Obstetricians and Gynecologists (ACOG) and another based on the Daily Record of Severity of Problems (DRSP) scores. Here we review our recent findings indicating that the gold-standard methods to assess PMS, including ACOG, provide a high degree of false-negative findings. We propose a new case …	2021	2024-10-31 13:48:55	2024-10-31 13:48:55		105-111		2	20										eng											Adult; drug therapy; Female; Humans; blood; Biomarkers; diagnosis; physiology; Severity of Illness Index; Anxiety; Chemokine CCL11; Menstrual Cycle; Premenstrual Syndrome
T2JZFK9U	journalArticle	2018	Kranaster, Laura; Hoyer, Carolin; Aksay, Suna S; Bumb, J Malte; Müller, Norbert; Zill, Peter; Schwarz, Markus J; Moll, Natalie; Lutz, Beat; Bindila, Laura; Zerr, Inga; Schmitz, Matthias; Blennow, Kaj; Zetterberg, Henrik; Haffner, Dieter; Leifheit-Nestler, Maren; Ozbalci, Cagakan; Janke, Christoph; Thiel, Manfred; Sartorius, Alexander	Biomarkers for antidepressant efficacy of electroconvulsive therapy: An exploratory cerebrospinal fluid study	Neuropsychobiology			10.1159/000491401	https://www.scopus.com/inward/record.uri?eid=2-s2.0-85052745561&doi=10.1159%2F000491401&partnerID=40&md5=310752fab6fc75c6e8cf2b9d4ff659c4	BACKGROUND: No candidate biomarkers based on cerebrospinal fluid (CSF) have been identified as prognostic factors in patients with major depression treated with electroconvulsive therapy (ECT), yet. METHOD: Following different underlying hypotheses, we analysed baseline CSF levels of markers of neurodegeneration (tau proteins, β-amyloids and neurogranin), elements of the innate immune system (int…	2018	2024-10-31 13:48:55	2024-10-31 13:48:55		13-22		1	77										eng								<p>From Duplicate 2 (Biomarkers for antidepressant efficacy of electroconvulsive therapy: An exploratory cerebrospinal fluid study - Kranaster, L; Hoyer, C; Aksay, S S; Bumb, J M; Müller, N; Zill, P; Schwarz, M J; Moll, N; Lutz, B; Bindila, L; Zerr, I; Schmitz, M; Blennow, K; Zetterberg, H; Haffner, D; Leifheit-Nestler, M; Ozbalci, C; Janke, C; Thiel, M; Sartorius, A)</p><p>Export Date: 10 July 2…			Adult; Aged; Female; Humans; Male; Middle Aged; Biomarkers; Depressive Disorder; therapy; Treatment Outcome; Young Adult; cerebrospinal fluid; Electroconvulsive Therapy; 80 and over; Endocannabinoids; Glucuronidase; Immunity; Innate; Klotho Proteins; Major; Nerve Degeneration; Sphingolipids
QM2DQI5C	journalArticle	2023	Wu, H; Wang, J; Teng, T; Yin, B; He, Y; Jiang, Y; Liu, X; Yu, Y; Li, X; Zhou, X	Biomarkers of intestinal permeability and blood-brain barrier permeability in adolescents with major depressive disorder	Journal of Affective Disorders			10.1016/j.jad.2022.11.058	https://www.scopus.com/inward/record.uri?eid=2-s2.0-85144658725&doi=10.1016%2Fj.jad.2022.11.058&partnerID=40&md5=f4d0bcb17b46cc2512dcdabba70f1f16		2023	2024-10-31 13:48:55	2024-10-31 13:48:55		659-666			323																		<p>Export Date: 10 July 2024; Cited By: 16</p>
56QL9RFQ	bookSection	2022	Kumar, M; Arora, P; Sandhir, R	Biphasic Role of Microglia in Healthy and Diseased Brain	The Biology of Glial Cells: Recent Advances				https://www.scopus.com/inward/record.uri?eid=2-s2.0-85160743559&doi=10.1007%2F978-981-16-8313-8_18&partnerID=40&md5=bd6c37fd07a0b88003d04ecdb517dc54		2022	2024-10-31 13:48:55	2024-10-31 13:48:55		507-537																				DOI: 10.1007/978-981-16-8313-8_18	<p>Export Date: 10 July 2024; Cited By: 1</p>
T6IC5DE3	journalArticle	2024	Custódio, S V; Piccoli, R C; Goularte, K C M; Simões, W S; de Mello, J E; de Souza, A A; de Mattos Almeida, I P; Barschak, A G; Tavares, R G; Stefanello, F M; de Aguiar, M S S; Spanevello, R M	Blackberry extract prevents lipopolysaccharide-induced depressive-like behavior in female mice: implications for redox status, inflammation, and brain enzymes	Nutritional Neuroscience			10.1080/1028415X.2024.2363570	https://www.scopus.com/inward/record.uri?eid=2-s2.0-85195563067&doi=10.1080%2F1028415X.2024.2363570&partnerID=40&md5=08ab089ebade8214e2a7c73e3e6088be		2024	2024-10-31 13:48:55	2024-10-31 13:48:55																							<p>Export Date: 10 July 2024; Cited By: 0</p>
35W6Z6A6	journalArticle	1999	Chu, A J; Walton, M A; Prasad, J K; Seto, A	Blockade by polyunsaturated n-3 fatty acids of endotoxin-induced monocytic tissue factor activation is mediated by the depressed receptor expression in THP-1 cells.	The Journal of surgical research			10.1006/jsre.1999.5762		BACKGROUND: Monocytic hypercoagulation often occurs in inflammatory conditions. We have previously reported that polyunsaturated n-3 fatty acids (n-3 FA) including eicosapentaenoic acid (20:5) and docosahexaenoic acid (22:6) prevent the activation of monocytic tissue factor (TF) induced by bacterial endotoxin [lipopolysaccharide (LPS)] in cell cultures and animals. HYPOTHESIS: We herein explore t…	1999-12	2024-10-31 13:48:55	2024-10-31 13:48:55		217-224		2	87										eng											Humans; analysis; pharmacology; drug effects; Lipopolysaccharides; metabolism; Tumor Necrosis Factor-alpha; biosynthesis; Monocytes; Thromboplastin; Lipopolysaccharide Receptors; Tumor Cells, Cultured; Nitric Oxide; toxicity; CD11 Antigens; Fatty Acids, Omega-3
6YZ2U48Q	journalArticle	2022	Missig, G; Fritsch, E L; Mehta, N; Damon, M E; Jarrell, E M; Bartlett, A A; Carroll, F I; Carlezon, W A	Blockade of kappa-opioid receptors amplifies microglia-mediated inflammatory responses	Pharmacology Biochemistry and Behavior			10.1016/j.pbb.2021.173301	https://www.scopus.com/inward/record.uri?eid=2-s2.0-85120741046&doi=10.1016%2Fj.pbb.2021.173301&partnerID=40&md5=42c2caa463041d809b4992422ecbd1c7		2022	2024-10-31 13:48:56	2024-10-31 13:48:56					212																		<p>Export Date: 10 July 2024; Cited By: 7</p>
69VSLM59	journalArticle	2023	Li, T; Yuan, L; Zhao, Y; Jiang, Z; Gai, C; Xin, D; Ke, H; Guo, X; Chen, W; Liu, D; Wang, Z; Ho, C S H	Blocking osteopontin expression attenuates neuroinflammation and mitigates LPS-induced depressive-like behavior in mice	Journal of Affective Disorders			10.1016/j.jad.2023.02.105	https://www.scopus.com/inward/record.uri?eid=2-s2.0-85150774256&doi=10.1016%2Fj.jad.2023.02.105&partnerID=40&md5=2b8f690b759357430a9a853adaa807b5		2023	2024-10-31 13:48:56	2024-10-31 13:48:56		83-93			330																		<p>Export Date: 10 July 2024; Cited By: 4</p>
CL2FIKLP	journalArticle	2018	Zhao, Y.-W.; Pan, Y.-Q.; Tang, M.-M.; Lin, W.-J.	Blocking p38 signaling reduces the activation of pro-inflammatory cytokines and the phosphorylation of p38 in the habenula and reverses depressive-like behaviors induced by neuroinflammation	Frontiers in Pharmacology			10.3389/fphar.2018.00511	https://www.scopus.com/inward/record.uri?eid=2-s2.0-85047009622&doi=10.3389%2Ffphar.2018.00511&partnerID=40&md5=0498ebfd9a63be35611b65121d5d853e		2018	2024-10-31 13:48:56	2024-10-31 13:48:56				MAY	9																		<p>Export Date: 10 July 2024; Cited By: 34</p>
42SG6A8F	journalArticle	2020	Greene, Chris; Hanley, Nicole; Campbell, Matthew	Blood-brain barrier associated tight junction disruption is a hallmark feature of major psychiatric disorders.	Translational psychiatry			10.1038/s41398-020-01054-3		Major psychiatric disorders affect 25% of the population. While genetic and environmental risk factors have been identified, the underlying pathophysiology of conditions, such as schizophrenia, bipolar disorder and major depression remains largely unknown. Here, we show that endothelial associated tight junction components are differentially regulated at the blood-brain barrier (BBB) in distinct …	2020-11	2024-10-31 13:48:56	2024-10-31 13:48:56		373-373		1	10										eng											Female; Humans; Male; metabolism; Mental Disorders; Blood-Brain Barrier; Claudin-5; Tight Junctions
7BAEX4YQ	journalArticle	2024	Sun, Zhao-Wei; Wang, Xue; Zhao, Yun; Sun, Zhao-Xin; Wu, Yu-Han; Hu, Hui; Zhang, Ling; Wang, Shi-Da; Li, Feng; Wei, Ai-Jun; Feng, Hong; Xie, Fang; Qian, Ling-Jia	Blood-brain barrier dysfunction mediated by the EZH2-Claudin-5 axis drives stress-induced TNF-α infiltration and depression-like behaviors.	Brain, behavior, and immunity			10.1016/j.bbi.2023.10.010		Growing evidence suggests that neurovascular dysfunction characterized by blood-brain barrier (BBB) breakdown underlies the development of psychiatric disorders, such as major depressive disorder (MDD). Tight junction (TJ) proteins are critical modulators of homeostasis and BBB integrity. TJ protein Claudin-5 is the most dominant BBB component and is downregulated in numerous depression models; h…	2024-01	2024-10-31 13:48:56	2024-10-31 13:48:56		143-156			115										eng											Humans; Male; Animals; Depression; metabolism; Tumor Necrosis Factor-alpha; genetics; Mice; Depressive Disorder, Major; Mice, Inbred C57BL; Blood-Brain Barrier; Claudin-5; Enhancer of Zeste Homolog 2 Protein; Histones
66YQVTYA	journalArticle	2020	Kealy, John; Greene, Chris; Campbell, Matthew	Blood-brain barrier regulation in psychiatric disorders.	Neuroscience letters			10.1016/j.neulet.2018.06.033		The blood-brain barrier (BBB) is a dynamic interface between the peripheral blood supply and the cerebral parenchyma, controlling the transport of material to and from the brain. Tight junctions between the endothelial cells of the cerebral microvasculature limit the passage of large, negatively charged molecules via paracellular diffusion whereas transcellular transportation across the endotheli…	2020-05	2024-10-31 13:48:56	2024-10-31 13:48:56		133664-133664			726										eng											Humans; Animals; Brain; psychology; metabolism; physiology; diagnostic imaging; methods; Mental Disorders; trends; Permeability; Inflammation Mediators; Blood-Brain Barrier; Tight Junctions; Biological Transport; Endothelial Cells; Neuroimaging
RA6UN5UP	journalArticle	2021	Chahine, Antonio; Koru-Sengul, Tulay; Feaster, Daniel J; Dilworth, Samantha E; Antoni, Michael H; Klatt, Nichole; Roach, Margaret E; Pallikkuth, Suresh; Sharkey, Mark; Salinas, Jessica; Stevenson, Mario; Pahwa, Savita; Fuchs, Dietmar; Carrico, Adam W	Blue Monday: Co-occurring Stimulant Use and HIV Persistence Predict Dysregulated Catecholamine Synthesis.	Journal of acquired immune deficiency syndromes (1999)			10.1097/QAI.0000000000002560		BACKGROUND: This longitudinal study examined whether co-occurring stimulant use and HIV disease processes predicted greater risk for depression via dysregulated metabolism of amino acid precursors for neurotransmitters. METHODS: In total, 110 sexual minority men (ie, gay, bisexual, and other men who have sex with men) living with HIV who had biologically confirmed recent methamphetamine use were …	2021-03	2024-10-31 13:48:56	2024-10-31 13:48:56		353-360		3	86										eng											Adult; Humans; Male; Middle Aged; Depression; pharmacology; Lipopolysaccharides; metabolism; Young Adult; adverse effects; Cross-Sectional Studies; Lipopolysaccharide Receptors; virology; Self Report; Longitudinal Studies; HIV Infections; Catecholamines; Central Nervous System Stimulants; Homosexuality, Male; Methamphetamine; Sexual and Gender Minorities; Viral Load
8QJJHNPN	journalArticle	2022	Spohr, Luiza; Luduvico, Karina Pereira; Soares, Mayara Sandrielly Pereira; Bona, Natália Pontes; Oliveira, Pathise Souto; de Mello, Julia Eisenhardt; Alvez, Fernando Lopez; Teixeira, Fernanda Cardoso; Felix, Anelize de Oliveira Campello; Stefanello, Francieli Moro; Spanevello, Roselia Maria	Blueberry extract as a potential pharmacological tool for preventing depressive-like behavior and neurochemical dysfunctions in mice exposed to lipopolysaccharide.	Nutritional neuroscience			10.1080/1028415X.2020.1819104		OBJECTIVE: Major depressive disorder is a debilitating and recurrent psychiatric disorder. Blueberries have several biological properties, including neuroprotective effects, through antioxidant and anti-inflammatory actions. The aim of this study was to evaluate the effect of blueberry extract on depressive-like behavior and lipopolysaccharide (LPS)-induced neurochemical changes. METHODS: Mice we…	2022-04	2024-10-31 13:48:56	2024-10-31 13:48:56		857-870		4	25										eng											drug therapy; Humans; therapeutic use; Animals; Depression; pharmacology; Lipopolysaccharides; Mice; Depressive Disorder, Major; prevention & control; chemistry; Behavior, Animal; chemically induced; Hippocampus; Plant Extracts; Blueberry Plants; Oxidative Stress; Thiobarbituric Acid Reactive Substances
HXE2LR7M	journalArticle	2023	Spohr, L; de Aguiar, M S S; Bona, N P; Luduvico, K P; Alves, A G; Domingues, W B; Blödorn, E B; Bortolatto, C F; Brüning, C A; Campos, V F; Stefanello, F M; Spanevello, R M	Blueberry Extract Modulates Brain Enzymes Activities and Reduces Neuroinflammation: Promising Effect on Lipopolysaccharide-Induced Depressive-Like Behavior	Neurochemical Research			10.1007/s11064-022-03813-8	https://www.scopus.com/inward/record.uri?eid=2-s2.0-85141682919&doi=10.1007%2Fs11064-022-03813-8&partnerID=40&md5=569047df206d2ac237ca5f4a6c6a493f		2023	2024-10-31 13:48:56	2024-10-31 13:48:56		846-861		3	48																		<p>Export Date: 10 July 2024; Cited By: 3</p>
PWZDR8NY	journalArticle	2021	Alvarez-Mon, M A; Gomez-Lahoz, A M; Orozco, A; Lahera, G; Sosa-Reina, M D; Diaz, D; Albillos, A; Quintero, J; Molero, P; Monserrat, J; Alvarez-Mon, M	Blunted Expansion of Regulatory T Lymphocytes Is Associated With Increased Bacterial Translocation in Patients With Major Depressive Disorder	Frontiers in Psychiatry			10.3389/fpsyt.2020.591962	https://www.scopus.com/inward/record.uri?eid=2-s2.0-85099760358&doi=10.3389%2Ffpsyt.2020.591962&partnerID=40&md5=9905e1edd4a0e79b9c2bda2e93a75f43		2021	2024-10-31 13:48:57	2024-10-31 13:48:57					11																		<p>Export Date: 10 July 2024; Cited By: 29</p>
BA862MH6	journalArticle	2023	Lu, J.-J.; Wu, P.-F.; He, J.-G.; Li, Y.-K.; Long, L.-H.; Yao, X.-P.; Yang, J.-H.; Chen, H.-S.; Zhang, X.-N.; Hu, Z.-L.; Chen, Z; Wang, F; Chen, J.-G.	BNIP3L/NIX-mediated mitophagy alleviates passive stress-coping behaviors induced by tumor necrosis factor-α	Molecular Psychiatry			10.1038/s41380-023-02008-z	https://www.scopus.com/inward/record.uri?eid=2-s2.0-85149919899&doi=10.1038%2Fs41380-023-02008-z&partnerID=40&md5=44348842e3e1499b0ae57101a392a8af		2023	2024-10-31 13:48:57	2024-10-31 13:48:57		5062-5076		12	28																		<p>Export Date: 10 July 2024; Cited By: 7</p>
3QXSBN5T	journalArticle	2018	Szczepocka, E; Kozłowska, E; Brzezińska-Błaszczyk, E; Wysokiński, A	Body composition does not affect serum levels of cathelicidin LL-37 in elderly women with unipolar depression	Nordic Journal of Psychiatry			10.1080/08039488.2017.1384507	https://www.scopus.com/inward/record.uri?eid=2-s2.0-85030163764&doi=10.1080%2F08039488.2017.1384507&partnerID=40&md5=bbe26f9392d78a53134e11d50ad8c99e		2018	2024-10-31 13:48:57	2024-10-31 13:48:57		45-50		1	72																		<p>Export Date: 10 July 2024; Cited By: 1</p>
D48I3YUR	journalArticle	2009	Chinnery, H R; Carlson, E C; Sun, Y; Lin, M; Burnett, S H; Perez, V L; McMenamin, P G; Pearlman, E	Bone marrow chimeras and c-fms conditional ablation (Mafia) mice reveal an essential role for resident myeloid cells in lipopolysaccharide/TLR4-induced corneal inflammation	Journal of Immunology			10.4049/jimmunol.0803505	https://www.scopus.com/inward/record.uri?eid=2-s2.0-64849090438&doi=10.4049%2Fjimmunol.0803505&partnerID=40&md5=e12516462eb0311944ab3f87f80b137f		2009	2024-10-31 13:48:57	2024-10-31 13:48:57		2738-2744		5	182																		<p>Export Date: 10 July 2024; Cited By: 45</p>
2HS4FK6D	journalArticle	2004	Schaeffer, Lyndsay M; McCormack, Francis X; Wu, Huixing; Weiss, Alison A	Bordetella pertussis lipopolysaccharide resists the bactericidal effects of pulmonary surfactant protein A.	Journal of immunology (Baltimore, Md. : 1950)			10.4049/jimmunol.173.3.1959		Surfactant protein A (SP-A) plays an important role in the innate immune defense of the respiratory tract. SP-A binds to lipid A of bacterial LPS, induces aggregation, destabilizes bacterial membranes, and promotes phagocytosis by neutrophils and macrophages. In this study, SP-A interaction with wild-type and mutant LPS of Bordetella pertussis, the causative agent of whooping cough, was examined.…	2004-08	2024-10-31 13:48:57	2024-10-31 13:48:57		1959-1965		3	173										eng											Humans; pathogenicity; pharmacology; Lipopolysaccharides; metabolism; physiology; genetics; Neutrophils; Bacterial Proteins; Molecular Sequence Data; chemistry; Protein Binding; Monocytes; Macrophages; Adenylate Cyclase Toxin; Bordetella pertussis; Carbohydrate Sequence; Glucosyltransferases; Lipid A; Phagocytosis; Pulmonary Surfactant-Associated Protein A; Trisaccharides; Virulence Factors, Bord…
TDQ8NHQF	journalArticle	2002	Okada, Megumu; Nishikibe, Masaru	BQ-788, a selective endothelin ET(B) receptor antagonist.	Cardiovascular drug reviews			10.1111/j.1527-3466.2002.tb00082.x		We describe characteristics of a selective endothelin (ET) ET(B) receptor antagonist, BQ-788 [N-cis-2,6-dimethylpiperidinocarbonyl-L-gamma-methylleucyl-D-1-methoxycarbonyltryptophanyl-D-norleucine], which is widely used to demonstrate the role of endogenous or exogenous ETs in vitro and in vivo. In vitro, BQ-788 potently and competitively inhibited (125)I-labeled ET-1 binding to ET(B) receptors i…	2002	2024-10-31 13:48:57	2024-10-31 13:48:57		53-66		1	20										eng											drug therapy; Humans; therapeutic use; Animals; blood; pharmacology; drug effects; physiology; chemistry; Antihypertensive Agents; Endothelin Receptor Antagonists; Endothelins; Hemodynamics; Hypertension; Muscle, Smooth, Vascular; Oligopeptides; Piperidines; Receptor, Endothelin B
KHN7JPUF	journalArticle	2021	Parrott, J M; Porter, G A; Redus, L; O'Connor, J C	Brain derived neurotrophic factor deficiency exacerbates inflammation-induced anhedonia in mice	Psychoneuroendocrinology			10.1016/j.psyneuen.2021.105404	https://www.scopus.com/inward/record.uri?eid=2-s2.0-85116028735&doi=10.1016%2Fj.psyneuen.2021.105404&partnerID=40&md5=29fc5c5bde1786bbd82a0eb51c730a5d		2021	2024-10-31 13:48:57	2024-10-31 13:48:57					134																		<p>Export Date: 10 July 2024; Cited By: 9</p>
GXAZ6LZH	journalArticle	2023	Lima-Filho, R; Fortuna, J S; Cozachenco, D; Isaac, A R; Silva, N L E; Saldanha, A; Santos, L E; Ferreira, S T; Lourenco, M V; De Felice, F G	Brain FNDC5/Irisin Expression in Patients and Mouse Models of Major Depression	eNeuro			10.1523/ENEURO.0256-22.2023	https://www.scopus.com/inward/record.uri?eid=2-s2.0-85147870464&doi=10.1523%2FENEURO.0256-22.2023&partnerID=40&md5=bca580081842a61d2e47e97cf8097bc6		2023	2024-10-31 13:48:58	2024-10-31 13:48:58				2	10																		<p>Export Date: 10 July 2024; Cited By: 9</p>
HNK38I2A	journalArticle	2023	Fan, L; Peng, Y; Li, X	Brain regional pharmacokinetics of hydroxytyrosol and its molecular mechanism against depression assessed by multi-omics approaches	Phytomedicine			10.1016/j.phymed.2023.154712	https://www.scopus.com/inward/record.uri?eid=2-s2.0-85147833983&doi=10.1016%2Fj.phymed.2023.154712&partnerID=40&md5=f9f8b9086704b82a9dca9c62e1545661		2023	2024-10-31 13:48:58	2024-10-31 13:48:58					112																		<p>Export Date: 10 July 2024; Cited By: 4</p>
7LPRUQJ4	journalArticle	2013	Ivo, Roland; Nicklas, Anne; Dargel, Jens; Sobottke, Rolf; Delank, Karl-Stefan; Eysel, Peer; Weber, Bernd	Brain structural and psychometric alterations in chronic low back pain.	European spine journal : official publication of the European Spine Society, the European Spinal Deformity Society, and the European Section of the Cervical Spine Research Society			10.1007/s00586-013-2692-x		PURPOSE: Chronic low back pain (CLBP) is one of the most important pain disorders with increasing social and economic implications. Given that CLBP is a multidimensional process associated with comorbidities such as anxiety and depression, treatment of chronic low back pain is still a challenge. Advancement of in vivo brain imaging technologies has revealed increasing insights into the etiology a…	2013-09	2024-10-31 13:48:58	2024-10-31 13:48:58		1958-1964		9	22										eng											Adult; Aged; Chronic Pain; Female; Humans; Low Back Pain; Male; Middle Aged; physiopathology; Magnetic Resonance Imaging; Comorbidity; Disability Evaluation; psychology; cytology; physiology; epidemiology; Prefrontal Cortex; Psychometrics; Neuronal Plasticity; Thalamus
282YZUWK	bookSection	2017	Harrison, N A	Brain structures implicated in inflammation-associated depression	Current Topics in Behavioral Neurosciences				https://www.scopus.com/inward/record.uri?eid=2-s2.0-85007603256&doi=10.1007%2F7854_2016_30&partnerID=40&md5=6987e8c03106a278d9b5aaa49027d6a9		2017	2024-10-31 13:48:58	2024-10-31 13:48:58					31																	DOI: 10.1007/7854_2016_30	<p>Export Date: 10 July 2024; Cited By: 44</p>
JTC4HSM9	journalArticle	2016	Zhang, J.-C.; Yao, W; Hashimoto, K	Brain-derived neurotrophic factor (BDNF)-TrkB signaling in inflammation-related depression and potential therapeutic targets	Current Neuropharmacology			10.2174/1570159X14666160119094646	https://www.scopus.com/inward/record.uri?eid=2-s2.0-84986877596&doi=10.2174%2F1570159X14666160119094646&partnerID=40&md5=41ed749c422b220e51494889900c8bd2		2016	2024-10-31 13:48:58	2024-10-31 13:48:58		721-731		7	14																		<p>Export Date: 10 July 2024; Cited By: 374</p>
FXXZA68Y	journalArticle	2021	Xu, A.-N.; Nie, F	Brain-derived neurotrophic factor enhances the therapeutic effect of oleuropein in the lipopolysaccharide-induced models of depression	Folia Neuropathologica			10.5114/fn.2021.108550	https://www.scopus.com/inward/record.uri?eid=2-s2.0-85117054944&doi=10.5114%2Ffn.2021.108550&partnerID=40&md5=dfedb97d89ba87b0702082187577490b		2021	2024-10-31 13:48:58	2024-10-31 13:48:58		249-262		3	59																		<p>Export Date: 10 July 2024; Cited By: 3</p>
MHDBEDST	journalArticle	2017	Diz, Juliano Bergamaschine Mata; de Souza Moreira, Bruno; Felício, Diogo Carvalho; Teixeira, Luiza Faria; de Jesus-Moraleida, Fabianna Resende; de Queiroz, Bárbara Zille; Pereira, Daniele Sirineu; Pereira, Leani Souza Máximo	Brain-derived neurotrophic factor plasma levels are increased in older women after an acute episode of low back pain.	Archives of gerontology and geriatrics			10.1016/j.archger.2017.03.005		BACKGROUND: Low back pain (LBP) is a growing public health problem in old age, and it is associated with disabling pain and depressive disorders. We compared brain-derived neurotrophic factor (BDNF) plasma levels, a key neurotrophin in pain modulation, between older women after an acute episode of LBP and age-matched pain-free controls, and investigated potential differences in BDNF levels betwee…	2017-07	2024-10-31 13:48:58	2024-10-31 13:48:58		75-82			71										eng											Aged; Female; Humans; Low Back Pain; Middle Aged; therapeutic use; blood; Depression; Antidepressive Agents; Cross-Sectional Studies; Brain-Derived Neurotrophic Factor; Acute Disease
UN5GKXWP	journalArticle	2023	Balan, Irina; Patterson, Riah; Boero, Giorgia; Krohn, Holly; O'Buckley, Todd K; Meltzer-Brody, Samantha; Morrow, A Leslie	Brexanolone therapeutics in post-partum depression involves inhibition of systemic inflammatory pathways.	EBioMedicine			10.1016/j.ebiom.2023.104473		BACKGROUND: Brexanolone has rapid, long-lasting, and remarkable efficacy in the treatment of post-partum depression (PPD). We test the hypothesis that brexanolone inhibits proinflammatory modulators and macrophage activation in PPD patients, which may promote clinical recovery. METHODS: PPD patients (N = 18) provided blood samples before and after brexanolone infusion according to the FDA-approve…	2023-03	2024-10-31 13:48:59	2024-10-31 13:48:59		104473-104473			89										eng											Female; Humans; therapeutic use; Lipopolysaccharides; Tumor Necrosis Factor-alpha; Interleukin-6; Depression, Postpartum; Imiquimod; Toll-Like Receptor 7
5HWEWF5R	journalArticle	2021	Wu, Zuotian; Zhou, Lin; Sun, Limin; Xie, Yumeng; Xiao, Ling; Wang, Huiling; Wang, Gaohua	Brief postpartum separation from offspring promotes resilience to lipopolysaccharide challenge-induced anxiety and depressive-like behaviors and inhibits neuroinflammation in C57BL/6J dams.	Brain, behavior, and immunity			10.1016/j.bbi.2021.03.016		Emerging evidence indicates an important role for neuroinflammation in depression. Brief maternal separation promotes resilience to depression in offspring, but relatively little is known about the effects of different durations of postpartum separation (PS) from offspring on anxiety and depressive-like behaviors in dams following immune challenge. Lactating C57BL/6J mice were subjected to no sep…	2021-07	2024-10-31 13:48:59	2024-10-31 13:48:59		190-202			95										eng											Female; Humans; Animals; Depression; Lipopolysaccharides; Mice; Anxiety; Mice, Inbred C57BL; Hippocampus; Lactation; Maternal Deprivation; Postpartum Period
YRE3FBUG	journalArticle	1979	Byrne, P V; Heit, H; Heit, W	BUOYANT DENSITY ANALYSIS OF MYELOID COLONY‐FORMING CELLS IN GERMFREE AND CONVENTIONAL MICE	Cell Proliferation			10.1111/j.1365-2184.1979.tb00182.x	https://www.scopus.com/inward/record.uri?eid=2-s2.0-84982604682&doi=10.1111%2Fj.1365-2184.1979.tb00182.x&partnerID=40&md5=b08ec85be0e7c417baa0ce85d8f9569b		1979	2024-10-31 13:48:59	2024-10-31 13:48:59		635-648		6	12																		<p>Export Date: 10 July 2024; Cited By: 1</p>
ZUBPX72N	journalArticle	2013	DellaGioia, Nicole; Devine, Lesley; Pittman, Brian; Hannestad, Jonas	Bupropion pre-treatment of endotoxin-induced depressive symptoms.	Brain, behavior, and immunity			10.1016/j.bbi.2012.10.008		Increased levels of inflammatory cytokines may play a role in depression. Depressive symptoms can be induced in humans with administration of low-dose lipopolysaccharide (LPS; endotoxin), which activates the innate immune system and causes release of inflammatory cytokines. We previously found that pre-treatment with the serotonin reuptake inhibitor citalopram reduced LPS-induced fatigue and anhe…	2013-07	2024-10-31 13:49:00	2024-10-31 13:49:00		197-204			31										eng											Adult; Double-Blind Method; drug therapy; Female; Humans; Male; therapeutic use; blood; Depression; diagnosis; Lipopolysaccharides; Treatment Outcome; Cytokines; Blood Pressure; chemically induced; Cross-Over Studies; Antidepressive Agents, Second-Generation; Bupropion; Chemokines; Heart Rate
4N2YHHZJ	journalArticle	2023	Wei, H; Yu, C; Zhang, C; Ren, Y; Guo, L; Wang, T; Chen, F; Li, Y; Zhang, X; Wang, H; Liu, J	Butyrate ameliorates chronic alcoholic central nervous damage by suppressing microglia-mediated neuroinflammation and modulating the microbiome-gut-brain axis	Biomedicine and Pharmacotherapy			10.1016/j.biopha.2023.114308	https://www.scopus.com/inward/record.uri?eid=2-s2.0-85147207006&doi=10.1016%2Fj.biopha.2023.114308&partnerID=40&md5=879696951bc3d7022c4190cf03a84c90		2023	2024-10-31 13:49:00	2024-10-31 13:49:00					160																		<p>Export Date: 10 July 2024; Cited By: 28</p>
LWW8AJD4	journalArticle	2024	Sun, R; Tang, M.-Y.; Yang, D; Zhang, Y.-Y.; Xu, Y.-H.; Qiao, Y; Yu, B; Cao, S.-X.; Wang, H; Huang, H.-Q.; Zhang, H; Li, X.-M.; Lian, H	C3aR in the medial prefrontal cortex modulates the susceptibility to LPS-induced depressive-like behaviors through glutamatergic neuronal excitability	Progress in Neurobiology			10.1016/j.pneurobio.2024.102614	https://www.scopus.com/inward/record.uri?eid=2-s2.0-85191154761&doi=10.1016%2Fj.pneurobio.2024.102614&partnerID=40&md5=66423fd1de1c0cd5c559278e93bb38ec		2024	2024-10-31 13:49:00	2024-10-31 13:49:00					236																		<p>Export Date: 10 July 2024; Cited By: 0</p>
G9GXCQEX	journalArticle	2016	Basu Mallik, S; Mudgal, J; Nampoothiri, M; Hall, S; Dukie, S A; Grant, G; Rao, C M; Arora, D	Caffeic acid attenuates lipopolysaccharide-induced sickness behaviour and neuroinflammation in mice	Neuroscience Letters			10.1016/j.neulet.2016.08.044	https://www.scopus.com/inward/record.uri?eid=2-s2.0-84987642023&doi=10.1016%2Fj.neulet.2016.08.044&partnerID=40&md5=ac54fe36ea34ab82227e5b993a0d2db6		2016	2024-10-31 13:49:01	2024-10-31 13:49:01		218-223			632																		<p>Export Date: 10 July 2024; Cited By: 61</p>
SB9I6QKN	journalArticle	2020	Song, Z; Shen, F; Zhang, Z; Wu, S; Zhu, G	Calpain inhibition ameliorates depression-like behaviors by reducing inflammation and promoting synaptic protein expression in the hippocampus	Neuropharmacology			10.1016/j.neuropharm.2020.108175	https://www.scopus.com/inward/record.uri?eid=2-s2.0-85085896844&doi=10.1016%2Fj.neuropharm.2020.108175&partnerID=40&md5=528e1a07f8a1ecdd3ed8e4d1a63b5c15		2020	2024-10-31 13:49:01	2024-10-31 13:49:01					174																		<p>Export Date: 10 July 2024; Cited By: 36</p>
HUZF2KGL	journalArticle	2006	Foster, Russell; Kandanearatchi, Apsara; Beasley, Claire; Williams, Brenda; Khan, Nadeem; Fagerhol, Magne K; Everall, Ian P	Calprotectin in microglia from frontal cortex is up-regulated in schizophrenia: evidence for an inflammatory process?	The European journal of neuroscience			10.1111/j.1460-9568.2006.05219.x		Schizophrenia is associated with a number of pathological changes, including alterations in levels of specific proteins. Calprotectin is a novel 36 kDa calcium-binding protein of the S100 family and appears to be a nonspecific marker of inflammation. Calprotectin has not previously been investigated in brain tissue. Samples of post-mortem brain tissue from Brodmann area 9 were obtained from prefr…	2006-12	2024-10-31 13:49:01	2024-10-31 13:49:01		3561-3566		12	24										eng											Female; Humans; Male; Depression; metabolism; physiology; Enzyme-Linked Immunosorbent Assay; Time Factors; Leukocyte L1 Antigen Complex; pathology; methods; Analysis of Variance; Cell Line, Tumor; Schizophrenia; Up-Regulation; Microglia; Immunohistochemistry; B7-2 Antigen; Dendrites; Frontal Lobe; Neuroblastoma; Postmortem Changes; radiation effects
EBHW9QU5	journalArticle	2023	Iordache, M M; Belu, A M; Vlad, S E; Aivaz, K A; Dumitru, A; Tocia, C; Dumitru, E	Calprotectin, Biomarker of Depression in Patients with Inflammatory Bowel Disease?	Medicina (Lithuania)			10.3390/medicina59071240	https://www.scopus.com/inward/record.uri?eid=2-s2.0-85165981588&doi=10.3390%2Fmedicina59071240&partnerID=40&md5=38d9a18348a3c03a6eaa977ecdf24325		2023	2024-10-31 13:49:01	2024-10-31 13:49:01				7	59																		<p>Export Date: 10 July 2024; Cited By: 1</p>
KJZF87I5	journalArticle	2017	Frederiksen, Pernille; Indahl, Aage; Andersen, Lars L; Burton, Kim; Hertzum-Larsen, Rasmus; Bendix, Tom	Can group-based reassuring information alter low back pain behavior? A cluster-randomized controlled trial.	PloS one			10.1371/journal.pone.0172003		BACKGROUND: Low back pain (LBP) is common in the population and multifactorial in nature, often involving negative consequences. Reassuring information to improve coping is recommended for reducing the negative consequences of LBP. Adding a simple non-threatening explanation for the pain (temporary muscular dysfunction) has been successful at altering beliefs and behavior when delivered with othe…	2017	2024-10-31 13:49:01	2024-10-31 13:49:01		e0172003-e0172003		3	12										eng											Adult; complications; Female; Humans; Low Back Pain; Male; Middle Aged; physiopathology; psychology; Follow-Up Studies; epidemiology; Sick Leave; Workplace; Self Report; Efficiency; Adaptation, Psychological; Denmark; Health Education; Odds Ratio
C6CYPUPM	journalArticle	2019	Dantzer, R	Can Immunopsychiatry Help in Understanding the Basis of Sex Differences in Major Depressive Disorder?	Biological Psychiatry: Cognitive Neuroscience and Neuroimaging			10.1016/j.bpsc.2019.04.011	https://www.scopus.com/inward/record.uri?eid=2-s2.0-85067896457&doi=10.1016%2Fj.bpsc.2019.04.011&partnerID=40&md5=251a0534dfc1e72bb0a3721e2549e5a2		2019	2024-10-31 13:49:01	2024-10-31 13:49:01		606-607		7	4																		<p>Export Date: 10 July 2024; Cited By: 4</p>
TU6NG292	journalArticle	1982	Hammond, W P; Adamson, J W; Dale, D C; Rodger, E; Wise, C	Canine cyclic haematopoiesis: the effect of endotoxin on erythropoiesis	British Journal of Haematology			10.1111/j.1365-2141.1982.tb01918.x	https://www.scopus.com/inward/record.uri?eid=2-s2.0-0020034754&doi=10.1111%2Fj.1365-2141.1982.tb01918.x&partnerID=40&md5=b83daab613aaa7d365ec4afb2f3c4711		1982	2024-10-31 13:49:01	2024-10-31 13:49:01		283-294		2	50																		<p>Export Date: 10 July 2024; Cited By: 1</p>
ZWAUSCEG	journalArticle	2021	Tito, P A L; Bernardino, T C S; Bellozi, P M Q; da Silva, M C M; de Miranda, A S; Vieira, É L M; Moreira, F A; Palotás, A; de Oliveira, A C P; Reis, H J	Cannabidiol prevents lipopolysaccharide-induced sickness behavior and alters cytokine and neurotrophic factor levels in the brain	Pharmacological Reports			10.1007/s43440-021-00301-8	https://www.scopus.com/inward/record.uri?eid=2-s2.0-85113737312&doi=10.1007%2Fs43440-021-00301-8&partnerID=40&md5=5a55d161d8dec02ecb2de464400d8d82		2021	2024-10-31 13:49:01	2024-10-31 13:49:01		1680-1693		6	73																		<p>Export Date: 10 July 2024; Cited By: 6</p>
78674GXE	journalArticle	2022	Mostafavi, E; Zare, H	Carbon-based nanomaterials in gene therapy	OpenNano			10.1016/j.onano.2022.100062	https://www.scopus.com/inward/record.uri?eid=2-s2.0-85135408814&doi=10.1016%2Fj.onano.2022.100062&partnerID=40&md5=edfeb0c8418d6849898bf1d3a39fd3e9		2022	2024-10-31 13:49:01	2024-10-31 13:49:01					7																		<p>Export Date: 10 July 2024; Cited By: 17</p>
C3BQUXY2	journalArticle	2014	Zhang, Wenbo; Xu, Xuemei; Kao, Raymond; Mele, Tina; Kvietys, Peter; Martin, Claudio M; Rui, Tao	Cardiac fibroblasts contribute to myocardial dysfunction in mice with sepsis: the role of NLRP3 inflammasome activation.	PloS one			10.1371/journal.pone.0107639		Myocardial contractile dysfunction in sepsis is associated with the increased morbidity and mortality. Although the underlying mechanisms of the cardiac depression have not been fully elucidated, an exaggerated inflammatory response is believed to be responsible. Nucleotide-binding oligomerization domain-like receptor containing pyrin domain 3 (NLRP3) inflammasome is an intracellular platform tha…	2014	2024-10-31 13:49:01	2024-10-31 13:49:01		e107639-e107639		9	9										eng											complications; Humans; Animals; drug effects; Lipopolysaccharides; metabolism; Interleukin-1beta; pathology; genetics; Mice; biosynthesis; Signal Transduction; Sepsis; toxicity; Myocardial Contraction; chemically induced; Inflammasomes; NLR Family, Pyrin Domain-Containing 3 Protein; Carrier Proteins; Gene Expression Regulation; Cardiomyopathies; Caspase 1; Fibroblasts
SM54284X	journalArticle	2022	Muhammad, Asmaa Jan; Hao, Liangliang; Al Kury, Lina Tariq; Rehman, Najeeb Ur; Alvi, Arooj Mohsin; Badshah, Haroon; Ullah, Ikram; Shah, Fawad Ali; Li, Shupeng	Carveol Promotes Nrf2 Contribution in Depressive Disorders through an Anti-inflammatory Mechanism.	Oxidative medicine and cellular longevity			10.1155/2022/4509204		Major depressive disorder (MDD) is a progressive deteriorating mental state with a feeling of worthlessness and frequent mood swings. Several studies reported the favorable effects of natural drug substances on MMD associated oxidative stress and neuroinflammation. The present study is attempted to examine whether carveol could affect lipopolysaccharide- (LPS-) induced depression, and if so, how …	2022	2024-10-31 13:49:02	2024-10-31 13:49:02		4509204-4509204			2022										eng											drug therapy; Humans; Male; therapeutic use; Animals; Rats; pharmacology; drug effects; Depressive Disorder, Major; Anti-Inflammatory Agents; Rats, Sprague-Dawley; Cyclohexane Monoterpenes; NF-E2-Related Factor 2
R2U2CGE8	journalArticle	2020	Ranger, Tom A; Cicuttini, Flavia M; Jensen, Tue Secher; Manniche, Claus; Heritier, Stephane; Urquhart, Donna M	Catastrophization, fear of movement, anxiety, and depression are associated with persistent, severe low back pain and disability.	The spine journal : official journal of the North American Spine Society			10.1016/j.spinee.2020.02.002		BACKGROUND CONTEXT: Psychological characteristics are important in the development and progression of low back pain (LBP); however, their role in persistent, severe LBP is unclear. PURPOSE: To investigate the relationship between catastrophization, depression, fear of movement, and anxiety and persistent, severe LBP, and disability. STUDY DESIGN/ SETTING: One-year prospective cohort study. PATIEN…	2020-06	2024-10-31 13:49:02	2024-10-31 13:49:02		857-865		6	20										eng											Humans; Low Back Pain; Pain Measurement; Depression; Surveys and Questionnaires; Catastrophization; Disability Evaluation; Fear; epidemiology; Anxiety; Prospective Studies
8HCG9YJA	journalArticle	2011	Moix, Jenny; Kovacs, Francisco M; Martín, Andrés; Plana, María N; Royuela, Ana	Catastrophizing, state anxiety, anger, and depressive symptoms do not correlate with disability when variations of trait anxiety are taken into account. a study of chronic low back pain patients treated in Spanish pain units [NCT00360802].	Pain medicine (Malden, Mass.)			10.1111/j.1526-4637.2011.01155.x		OBJECTIVES: To assess the influence of pain severity, catastrophizing, anger, anxiety, and depression on nonspecific low back pain (LBP)-related disability in Spanish patients with chronic LBP. Study Design. Cross-sectional correlation between psychological variables and disability. Methods. One hundred twenty-three patients treated for chronic LBP in pain units within nine Spanish National Healt…	2011-07	2024-10-31 13:49:02	2024-10-31 13:49:02		1008-1017		7	12										eng											Adult; complications; etiology; Female; Humans; Low Back Pain; Male; Middle Aged; physiopathology; Depression; Surveys and Questionnaires; Catastrophization; Disability Evaluation; psychology; Severity of Illness Index; Chronic Disease; Anxiety; Cross-Sectional Studies; Randomized Controlled Trials as Topic; Anger; Hospital Units; Spain
Q8CHVR5H	journalArticle	2008	Aninat, Caroline; Seguin, Philippe; Descheemaeker, Pierre-Néri; Morel, Fabrice; Malledant, Yannick; Guillouzo, André	Catecholamines induce an inflammatory response in human hepatocytes.	Critical care medicine			10.1097/CCM.0B013E31816532BE		OBJECTIVE: The liver is an early target organ in sepsis, severe sepsis, and septic shock, contributing to multiple organ failure, and both lipopolysaccharide and gut-derived catecholamines are implicated in the occurrence of hepatocellular dysfunction. Treatment of septic shock involves administration of vasoactive agents such as exogenous catecholamines or vasopressin in order to reestablish blo…	2008-03	2024-10-31 13:49:02	2024-10-31 13:49:02		848-854		3	36										eng											Humans; immunology; pharmacology; drug effects; Cells, Cultured; Lipopolysaccharides; Inflammation; Sepsis; Catecholamines; Hepatocytes
KFFZ2JY2	journalArticle	2024	Qiu, Youjia; Wei, Xingzhou; Tao, Yuchen; Song, Bingyi; Wang, Menghan; Yin, Ziqian; Xie, Minjia; Duan, Aojie; Chen, Zhouqing; Wang, Zhong	Causal association of leisure sedentary behavior and cervical spondylosis, sciatica, intervertebral disk disorders, and low back pain: a Mendelian randomization study.	Frontiers in public health			10.3389/fpubh.2024.1284594		BACKGROUND: Some studies suggest sedentary behavior is a risk factor for musculoskeletal disorders. This study aimed to investigate the potential causal association between leisure sedentary behavior (LSB) (including television (TV) viewing, computer use, and driving) and the incidence of sciatica, intervertebral disk degeneration (IVDD), low back pain (LBP), and cervical spondylosis (CS). METHOD…	2024	2024-10-31 13:49:03	2024-10-31 13:49:03		1284594-1284594			12										eng											Humans; Low Back Pain; Depressive Disorder, Major; Diabetes Mellitus, Type 2; Intervertebral Disc Displacement; Intervertebral Disc Degeneration; Intervertebral Disc; Leisure Activities; Mendelian Randomization Analysis; Sciatica; Spondylosis
CTIQK349	journalArticle	2012	Poole, J A; Gleason, A M; Bauer, C; West, W W; Alexis, N; Van Rooijen, N; Reynolds, S J; Romberger, D J; Kielian, T L	CD11c+/CD11b+ cells are critical for organic dust-elicited murine lung inflammation	American Journal of Respiratory Cell and Molecular Biology			10.1165/rcmb.2012-0095OC	https://www.scopus.com/inward/record.uri?eid=2-s2.0-84868314640&doi=10.1165%2Frcmb.2012-0095OC&partnerID=40&md5=9808b6e7f86921b2c3e66815475cf5f8		2012	2024-10-31 13:49:03	2024-10-31 13:49:03		652-659		5	47																		<p>Export Date: 10 July 2024; Cited By: 42</p>
L9Q2XD8N	journalArticle	2023	Qiu, Fang; Liu, Yueming; Liu, Yang; Zhao, Zhuyun; Zhou, Lile; Chen, Pengfei; Du, Yunbo; Wang, Yanmei; Sun, Huimin; Zeng, Changchun; Wang, Xiaokang; Liu, Yuqiang; Pan, Haobo; Ke, Changneng	CD137L Inhibition Ameliorates Hippocampal Neuroinflammation and Behavioral Deficits in a Mouse Model of Sepsis-Associated Encephalopathy.	Neuromolecular medicine			10.1007/s12017-023-08764-z		Anxiety manifestations and cognitive dysfunction are common sequelae in patients with sepsis-associated encephalopathy (SAE). Microglia-mediated inflammatory signaling is involved in anxiety, depression, and cognitive dysfunction during acute infection with bacterial lipopolysaccharide (LPS). However, the molecular mechanisms underlying microglia activation and behavioral and cognitive deficits i…	2023-12	2024-10-31 13:49:03	2024-10-31 13:49:03		616-631		4	25										eng											complications; drug therapy; Humans; Male; therapeutic use; Animals; pharmacology; drug effects; Lipopolysaccharides; metabolism; Mice; Cytokines; Disease Models, Animal; Antibodies, Monoclonal; Mice, Inbred C57BL; Neuroinflammatory Diseases; Sepsis; toxicity; Microglia; Hippocampus; 4-1BB Ligand; Sepsis-Associated Encephalopathy
Q8237KWP	journalArticle	2020	Lago, Natalia; Kaufmann, Fernanda N; Negro-Demontel, María Luciana; Alí-Ruiz, Daniela; Ghisleni, Gabriele; Rego, Natalia; Arcas-García, Andrea; Vitureira, Nathalia; Jansen, Karen; Souza, Luciano M; Silva, Ricardo A; Lara, Diogo R; Pannunzio, Bruno; Abin-Carriquiry, Juan Andrés; Amo-Aparicio, Jesús; Martin-Otal, Celia; Naya, Hugo; McGavern, Dorian B; Sayós, Joan; López-Vales, Rubèn; Kaster, Manuel…	CD300f immunoreceptor is associated with major depressive disorder and decreased microglial metabolic fitness.	Proceedings of the National Academy of Sciences of the United States of America			10.1073/pnas.1911816117		A role for microglia in neuropsychiatric diseases, including major depressive disorder (MDD), has been postulated. Regulation of microglial phenotype by immune receptors has become a central topic in many neurological conditions. We explored preclinical and clinical evidence for the role of the CD300f immune receptor in the fine regulation of microglial phenotype and its contribution to MDD. We f…	2020-03	2024-10-31 13:49:03	2024-10-31 13:49:03		6651-6662		12	117										eng											etiology; Female; Humans; Male; Animals; psychology; metabolism; physiology; pathology; genetics; Mice; Depressive Disorder, Major; Inflammation; Cohort Studies; Mice, Inbred C57BL; Behavior, Animal; Microglia; Anhedonia; Polymorphism, Single Nucleotide; Gene Expression Profiling; Mice, Knockout; Receptors, Immunologic; Synapses
YT4MFRJB	bookSection	2014	Vaux, D L	Cell death and cancer	Cell Death: Mechanism and Disease				https://www.scopus.com/inward/record.uri?eid=2-s2.0-84929874865&doi=10.1007%2F978-1-4614-9302-0_6&partnerID=40&md5=cb55213b83e52204873b677c6ac8bba9		2014	2024-10-31 13:49:03	2024-10-31 13:49:03		121-134			9781461493																	DOI: 10.1007/978-1-4614-9302-0_6	<p>Export Date: 10 July 2024; Cited By: 4</p>
NHP2V8HL	journalArticle	2023	Zhou, L; Wu, X; Qin, S; Shi, J; Yu, C; Xu, Z; Tian, G; Zhu, W; Qin, J	Cell-liposome delivery system based on neuroinflammation to target the amygdala for ameliorating depressive-like behaviors	International Journal of Pharmaceutics			10.1016/j.ijpharm.2023.122724	https://www.scopus.com/inward/record.uri?eid=2-s2.0-85151474338&doi=10.1016%2Fj.ijpharm.2023.122724&partnerID=40&md5=b6a48e40663212dc22c4b1428baab1bc		2023	2024-10-31 13:49:03	2024-10-31 13:49:03					637																		<p>Export Date: 10 July 2024; Cited By: 5</p>
YXHQ2YN5	journalArticle	2001	Ordemann, J; Jacobi, C A; Schwenk, W; Stösslein, R; Müller, J M	Cellular and humoral inflammatory response after laparoscopic and conventional colorectal resections.	Surgical endoscopy			10.1007/s004640090032		BACKGROUND: Surgical trauma and anesthesia are known to cause transient postoperative suppression of the immune system. In randomized controlled trials, it has been shown that laparoscopic colorectal resections have short-term benefits not observed with conventional colorectal resections. We hypothesized that these benefits were due to the reduction in surgical trauma, leading to a diminished cyt…	2001-06	2024-10-31 13:49:04	2024-10-31 13:49:04		600-608		6	15										eng											Aged; Female; Humans; Male; Middle Aged; blood; analysis; immunology; surgery; Tumor Necrosis Factor-alpha; Antibody Formation; Immunity, Cellular; Prospective Studies; Monocytes; HLA-DR Antigens; Postoperative Period; Interleukin-6; Colorectal Neoplasms; Laparoscopy; Recovery of Function
524BCULQ	journalArticle	2011	Park, Sook-Eun; Dantzer, Robert; Kelley, Keith W; McCusker, Robert H	Central administration of insulin-like growth factor-I decreases depressive-like behavior and brain cytokine expression in mice.	Journal of neuroinflammation			10.1186/1742-2094-8-12		Exogenous administration of insulin-like growth factor (IGF)-I has anti-depressant properties in rodent models of depression. However, nothing is known about the anti-depressant properties of IGF-I during inflammation, nor have mechanisms by which IGF-I alters behavior following activation of the innate immune system been clarified. We hypothesized that central IGF-I would diminish depressive-lik…	2011-02	2024-10-31 13:49:04	2024-10-31 13:49:04		12-12			8										eng											drug therapy; Humans; Male; therapeutic use; Animals; Brain; Depression; immunology; pharmacology; drug effects; Lipopolysaccharides; metabolism; genetics; administration & dosage; Mice; Cytokines; Inflammation; Brain-Derived Neurotrophic Factor; RNA, Messenger; Behavior, Animal; Neuropsychological Tests; Cyclooxygenase 2; Body Weight; Eating; Exploratory Behavior; Glial Fibrillary Acidic Protein…
86FW4RH8	journalArticle	2010	Fu, X; Zunich, S M; O'Connor, J C; Kavelaars, A; Dantzer, R; Kelley, K W	Central Administration of Lipopolysaccharide Induces Depressive-like Behavior in Vivo and Activates Brain Indoleamine 2,3 Dioxygenase In Murine Organotypic Hippocampal Slice Cultures	Journal of Neuroinflammation			10.1186/1742-2094-7-43	https://www.scopus.com/inward/record.uri?eid=2-s2.0-77955074803&doi=10.1186%2F1742-2094-7-43&partnerID=40&md5=44a0c68e0ed8905aef2c1978487c53a2		2010	2024-10-31 13:49:04	2024-10-31 13:49:04					7																		<p>Export Date: 10 July 2024; Cited By: 105</p>
TRNYWCNK	journalArticle	2013	Roussel, Nathalie A; Nijs, Jo; Meeus, Mira; Mylius, Veit; Fayt, Cécile; Oostendorp, Rob	Central sensitization and altered central pain processing in chronic low back pain: fact or myth?	The Clinical journal of pain			10.1097/AJP.0b013e31826f9a71		OBJECTIVE: The purpose of this narrative review is to analyze the available literature concerning central sensitization and altered central pain processing in patients with chronic low back pain (LBP). METHODS: Literature was screened using several electronic search databases. Additional literature was obtained by reference tracking and expert consultation. Studies evaluating central pain process…	2013-07	2024-10-31 13:49:04	2024-10-31 13:49:04		625-638		7	29										eng											Chronic Pain; Humans; Low Back Pain; physiopathology; Brain; Pain Perception; Neuronal Plasticity; Models, Neurological
67QEIWZ3	journalArticle	1998	Futamura, A; Stratikos, E; Olson, S T; Gettins, P G W	Change in environment of the P1 side chain upon progression from the Michaelis complex to the covalent serpin - Proteinase complex	Biochemistry			10.1021/bi981234m	https://www.scopus.com/inward/record.uri?eid=2-s2.0-0032558454&doi=10.1021%2Fbi981234m&partnerID=40&md5=71173fa3e7f725050b45b7aac01295d0		1998	2024-10-31 13:49:04	2024-10-31 13:49:04		13110-13119		38	37																		<p>Export Date: 10 July 2024; Cited By: 25</p>
2VGLV6GP	journalArticle	2020	Liu, J; He, Y; Cheng, K; Xie, P	Changed PGA and POSTN levels in choroid plexus are associated with depressive-like behaviors in mice	Biochemical and Biophysical Research Communications			10.1016/j.bbrc.2020.01.076	https://www.scopus.com/inward/record.uri?eid=2-s2.0-85078138596&doi=10.1016%2Fj.bbrc.2020.01.076&partnerID=40&md5=72f9b60a46e0e19858d4123d3f0abdfc		2020	2024-10-31 13:49:04	2024-10-31 13:49:04		231-235		1	524																		<p>Export Date: 10 July 2024; Cited By: 3</p>
DYVA3QIN	journalArticle	2011	Bay-Richter, C; Janelidze, S; Hallberg, L; Brundin, L	Changes in behaviour and cytokine expression upon a peripheral immune challenge	Behavioural Brain Research			10.1016/j.bbr.2011.03.060	https://www.scopus.com/inward/record.uri?eid=2-s2.0-79954603875&doi=10.1016%2Fj.bbr.2011.03.060&partnerID=40&md5=f6d19f8c95713f95305cfe5b4f895091		2011	2024-10-31 13:49:04	2024-10-31 13:49:04		193-199		1	222																		<p>Export Date: 10 July 2024; Cited By: 75</p>
Q37KF6XR	journalArticle	1994	Nagy, S U; Csaba, G	Changes in binding of monoclonal antibodies to TSH receptor following thyrotropin (TSH) and gonadotropin (GTH) pretreatments (studies on human thyroid and CHO cell lines).	Acta physiologica Hungarica					Monoclonal antibody to TSH-receptor binds to the cells of human thyroid gland and to Chinese hamster ovary cell cultures. Pretreatments with TSH can decrease the binding of antibody, which effect is more expressed in CHO than in thyroid cells. Gonadotropin (FSH + LH) cannot influence the binding of antibody to thyroid, but there is an effect on CHO cells. Endotoxin (lipopolysaccharide, LPS) can d…	1994	2024-10-31 13:49:04	2024-10-31 13:49:04		339-348		4	82										eng											Humans; Animals; immunology; pharmacology; drug effects; cytology; Lipopolysaccharides; metabolism; Time Factors; Mice; Antibodies, Monoclonal; Flow Cytometry; Cell Membrane; Swine; Antigen-Antibody Reactions; CHO Cells; Cricetinae; Gonadotropins; Radioimmunoassay; Receptors, Thyrotropin; Thyroid Gland; Thyrotropin
49XU5B7Y	journalArticle	1994	Song, C; Dinan, T; Leonard, B E	Changes in immunoglobulin, complement and acute phase protein levels in the depressed patients and normal controls.	Journal of affective disorders			10.1016/0165-0327(94)90135-x		Recently, several authors have reported that immunoglobulin IgM, complement C3c, complement C4, and positive acute phase proteins (e.g., haptoglobin, alpha 1-acid glycoprotein and alpha 1-antitrypsin) were significantly increased, while negative acute phase proteins (e.g., albumin and transferrin), were decreased in depressed patients. In the present study, the levels of the immunoglobulin IgM, c…	1994-04	2024-10-31 13:49:05	2024-10-31 13:49:05		283-288		4	30										eng											Female; Humans; Male; blood; Acute-Phase Proteins; analysis; Depressive Disorder; immunology; Immunoglobulins; Cytokines; Complement C3; Complement C4; Adrenal Cortex Hormones
JW4GI278	journalArticle	2003	Huschak, G; Zur Nieden, K; Stuttmann, R; Riemann, D	Changes in monocytic expression of aminopeptidase N/CD13 after major trauma.	Clinical and experimental immunology			10.1111/j.1365-2249.2003.02302.x		HLA-DR expression on monocytes as marker for monocytic function is severely depressed after major trauma. The membrane enzyme aminopeptidase N/CD13 can trigger help in antigen processing by MHC class II molecules of antigen-presenting cells. We determined the simultaneous expression of HLA-DR and CD13 on peripheral blood monocytes of patients with major trauma (injury severity score of > or =16).…	2003-12	2024-10-31 13:49:05	2024-10-31 13:49:05		491-496		3	134										eng											Adult; Aged; Female; Humans; Male; Middle Aged; analysis; immunology; pharmacology; Critical Care; drug effects; Cells, Cultured; Lipopolysaccharides; Neutrophils; Prospective Studies; Case-Control Studies; Flow Cytometry; HLA-DR Antigens; Leukocytes, Mononuclear; Interleukin-10; CD13 Antigens; Craniocerebral Trauma; Granulocytes; Injury Severity Score; Multiple Trauma
7UNBQY65	journalArticle	2002	Leonard, B E; Song, C	Changes in the immune system in rodent models of depression	International Journal of Neuropsychopharmacology			10.1017/S1461145702003140	https://www.scopus.com/inward/record.uri?eid=2-s2.0-0036902058&doi=10.1017%2FS1461145702003140&partnerID=40&md5=b2fc6755ed50d3484aa07ae8cee7a9cf		2002	2024-10-31 13:49:05	2024-10-31 13:49:05		345-356		4	5																		<p>Export Date: 10 July 2024; Cited By: 43</p>
VUX4UQ99	journalArticle	1995	Nakamura, R; Watanabe, M; Sugimura, Y; Matsuno, S; Sato, T; Ishida, K; Saito, K	Changes in wound healing factors in liver cirrhosis after esophageal transection for esophageal varices.	Hepato-gastroenterology					Quantitative changes in plasma wound healing factors in cirrhotic patients after esophageal transection were evaluated and compared with those of non-cirrhotic esophageal cancer patients (controls) after esophageal resection. Serum total protein, albumin and fibronectin were maintained at the same levels as those in controls when multiple units of fresh frozen plasma and albumin products were emp…	1995-02	2024-10-31 13:49:05	2024-10-31 13:49:05		43-46		1	42										eng											Female; Humans; Male; Middle Aged; blood; physiopathology; surgery; Fibronectins; metabolism; physiology; alpha 1-Antitrypsin; Protease Inhibitors; Blood Proteins; Case-Control Studies; Complement C3; Complement C4; Orosomucoid; Esophageal and Gastric Varices; Liver Cirrhosis; Wound Healing
Y99GFD7C	journalArticle	2020	Recourt, Kasper; van der Aart, Jasper; Jacobs, Gabriel; de Kam, Marieke; Drevets, Wayne; van Nueten, Luc; Kanhai, Kawita; Siebenga, Pieter; Zuiker, Rob; Ravenstijn, Paulien; Timmers, Maarten; van Gerven, Joop; de Boer, Peter	Characterisation of the pharmacodynamic effects of the P2X7 receptor antagonist JNJ-54175446 using an oral dexamphetamine challenge model in healthy males in a randomised, double-blind, placebo-controlled, multiple ascending dose trial.	Journal of psychopharmacology (Oxford, England)			10.1177/0269881120914206		BACKGROUND: This is the first report of the pharmacodynamic (PD) effects of the selective, potent and brain-penetrant P2X7 receptor (P2X7R) antagonist JNJ-54175446. Activation of the P2X7R, an adenosine triphosphate-gated ion channel, leads to the production of pro-inflammatory cytokines, which have been linked to neuroinflammation and play a role in the pathogenesis of mood disorders. Previous c…	2020-09	2024-10-31 13:49:05	2024-10-31 13:49:05		1030-1042		9	34										eng											Adult; Double-Blind Method; drug therapy; Humans; Male; pharmacology; Adolescent; Young Adult; administration & dosage; adverse effects; Depressive Disorder, Major; Inflammation; Pyridines; Central Nervous System Stimulants; adverse effects; Dextroamphetamine; Electroencephalography; pharmacokinetics; Purinergic P2X Receptor Antagonists; Translational Research, Biomedical; Triazoles
CRUZMUWG	journalArticle	2020	Vetlugina, T P; Androsova, L V; Nikitina, V B; Lobacheva, O A; Perchatkina, O E; Otman, I N; Klyushnik, T P	Characteristic of innate and acquired immunity in adaptation disorders	Zhurnal Nevrologii i Psihiatrii imeni S.S. Korsakova			10.17116/jnevro202012008176	https://www.scopus.com/inward/record.uri?eid=2-s2.0-85090946042&doi=10.17116%2Fjnevro202012008176&partnerID=40&md5=50bc071031fa7106624e7bce998f5c87		2020	2024-10-31 13:49:05	2024-10-31 13:49:05		76-82		8	120																		<p>Export Date: 10 July 2024; Cited By: 1</p>
ZII9L8VZ	journalArticle	2023	Wilson, Abigail T; Riley, Joseph L; Bishop, Mark D; Beneciuk, Jason M; Cruz-Almeida, Yenisel; Bialosky, Joel E	Characteristics and Outcomes of Patients Receiving Physical Therapy for Low Back Pain with a Nociplastic Pain Presentation: A Secondary Analysis.	Pain research & management			10.1155/2023/5326261		INTRODUCTION: Individuals with low back pain (LBP) may be classified based on mechanistic descriptors, such as a nociplastic pain presentation (NPP). The purpose of this secondary analysis was to examine the frequency and characteristics of patients with a NPP referred to physical therapy with LBP. Additionally, we characterized patients with LBP meeting the criteria for NPP by demographic, clini…	2023	2024-10-31 13:49:05	2024-10-31 13:49:05		5326261-5326261			2023										eng											Humans; Low Back Pain; Surveys and Questionnaires; Disability Evaluation; psychology; Anxiety; Self Report; Physical Therapy Modalities
FYKQ4UNR	journalArticle	2002	Pathan, Nazima; Sandiford, Colin; Harding, Sian E; Levin, Michael	Characterization of a myocardial depressant factor in meningococcal septicemia.	Critical care medicine			10.1097/00003246-200210000-00003		OBJECTIVE: Identification and characterization of myocardial depressant factors present in meningococcal septicemia. DESIGN: Laboratory investigation of myocardial depression that used isolated cardiac myocytes as an model of cardiac contractile function. SETTING: University hospital and laboratories. PATIENTS: Children with severe meningococcal septic shock requiring intensive care. ANIMALS: Myo…	2002-10	2024-10-31 13:49:05	2024-10-31 13:49:05		2191-2198		10	30										eng											Female; Humans; Male; Animals; blood; physiopathology; Rats; pharmacology; Cells, Cultured; metabolism; Adolescent; physiology; antagonists & inhibitors; Tumor Necrosis Factor-alpha; Infant; Child; Child, Preschool; In Vitro Techniques; Interleukin-1; Leukocytes, Mononuclear; Sepsis; Nitric Oxide; Myocardial Contraction; Myocytes, Cardiac; NG-Nitroarginine Methyl Ester; Rats, Sprague-Dawley; Shoc…
DDDV5VGB	journalArticle	2023	Recourt, K; de Boer, P; van der Ark, P; Benes, H; van Gerven, J M A; Ceusters, M; van Nueten, L; Drevets, W C; Bhatacharya, A; Browning, M; Jacobs, G E	Characterization of the central nervous system penetrant and selective purine P2X7 receptor antagonist JNJ-54175446 in patients with major depressive disorder	Translational Psychiatry			10.1038/s41398-023-02557-5	https://www.scopus.com/inward/record.uri?eid=2-s2.0-85165559612&doi=10.1038%2Fs41398-023-02557-5&partnerID=40&md5=0f4ddede775c4f3626cca5d4aa006860		2023	2024-10-31 13:49:06	2024-10-31 13:49:06				1	13																		<p>Export Date: 10 July 2024; Cited By: 9</p>
E8ZVSV9Q	journalArticle	2021	Zhou, Xinyang; Fernando, Shehan M; Pan, Alexander Y; Laposa, Rebecca; Cullen, Kathryn R; Klimes-Dougan, Bonnie; Andreazza, Ana C	Characterizing the NLRP3 Inflammasome in Mood Disorders: Overview, Technical Development, and Measures of Peripheral Activation in Adolescent Patients.	International journal of molecular sciences			10.3390/ijms222212513		The NOD-, LRR-, and pyrin-domain-containing protein 3 (NLRP3) inflammasome is a node of intracellular stress pathways and a druggable target which integrates mitochondrial stress and inflammatory cascades. While a body of evidence suggests the involvement of the NLRP3 inflammasome in numerous diseases, a lack of reliable measurement techniques highlights the need for a robust assay using small qu…	2021-11	2024-10-31 13:49:06	2024-10-31 13:49:06				22	22										eng											Female; Humans; Male; Animals; blood; metabolism; Adolescent; Interleukin-1beta; pathology; genetics; Inflammation; Leukocytes, Mononuclear; Mitochondria; Mood Disorders; Inflammasomes; NLR Family, Pyrin Domain-Containing 3 Protein; Apoptosis; Caspase 1; CARD Signaling Adaptor Proteins
SXCNIF4N	journalArticle	2022	Wu, X; Ding, Z; Fan, T; Wang, K; Li, S; Zhao, J; Zhu, W	Childhood social isolation causes anxiety-like behaviors via the damage of blood-brain barrier in amygdala in female mice	Frontiers in Cell and Developmental Biology			10.3389/fcell.2022.943067	https://www.scopus.com/inward/record.uri?eid=2-s2.0-85137039980&doi=10.3389%2Ffcell.2022.943067&partnerID=40&md5=8ec5a7d2843a5e179eb54a1551a314bb		2022	2024-10-31 13:49:06	2024-10-31 13:49:06					10																		<p>Export Date: 10 July 2024; Cited By: 15</p>
THZHKQ3N	journalArticle	2022	de Koning, Ricki M; Kuzminskaite, Erika; Vinkers, Christiaan H; Giltay, Erik J; Penninx, Brenda W J H	Childhood trauma and LPS-stimulated inflammation in adulthood: Results from the Netherlands Study of Depression and Anxiety.	Brain, behavior, and immunity			10.1016/j.bbi.2022.07.158		BACKGROUND: Childhood trauma (CT) is robustly associated with psychiatric disorders including major depressive and anxiety disorders across the life span. The innate immune system may play a role in the relation between CT and stress-related psychopathology. However, whether CT influences the innate production capacity of cytokine levels following ex vivo stimulation by lipopolysaccharide (LPS), …	2022-11	2024-10-31 13:49:06	2024-10-31 13:49:06		21-29			106										eng											Adult; Humans; Depression; Anxiety Disorders; immunology; Lipopolysaccharides; metabolism; Interleukin-8; Tumor Necrosis Factor-alpha; epidemiology; Cytokines; Depressive Disorder, Major; Inflammation; Anxiety; Interleukin-2; Interferons; Immunity, Innate; Interleukin-6; Chemokine CCL2; Interleukin-10; Netherlands; Adverse Childhood Experiences; Chemokine CCL3; Chemokine CCL4; Interleukin-18; Int…
VTV4QJDN	journalArticle	2020	Cao, C; Liu, M; Qu, S; Huang, R; Qi, M; Zhu, Z; Zheng, J; Chen, Z; Wang, Z; Han, Z; Zhu, Y; Huang, F; Duan, J.-A.	Chinese medicine formula Kai-Xin-San ameliorates depression-like behaviours in chronic unpredictable mild stressed mice by regulating gut microbiota-inflammation-stress system	Journal of Ethnopharmacology			10.1016/j.jep.2020.113055	https://www.scopus.com/inward/record.uri?eid=2-s2.0-85087520192&doi=10.1016%2Fj.jep.2020.113055&partnerID=40&md5=b8670f5bf6481d1d7a685610389e1eec		2020	2024-10-31 13:49:06	2024-10-31 13:49:06					261																		<p>Export Date: 10 July 2024; Cited By: 45</p>
BRNJ23EZ	journalArticle	2021	Qu, S; Liu, M; Cao, C; Wei, C; Meng, X.-E.; Lou, Q; Wang, B; Li, X; She, Y; Wang, Q; Song, Z; Han, Z; Zhu, Y; Huang, F; Duan, J.-A.	Chinese Medicine Formula Kai-Xin-San Ameliorates Neuronal Inflammation of CUMS-Induced Depression-like Mice and Reduces the Expressions of Inflammatory Factors via Inhibiting TLR4/IKK/NF-κB Pathways on BV2 Cells	Frontiers in Pharmacology			10.3389/fphar.2021.626949	https://www.scopus.com/inward/record.uri?eid=2-s2.0-85103025343&doi=10.3389%2Ffphar.2021.626949&partnerID=40&md5=9ac635d97ea5c67cf442c919ec7fae6c		2021	2024-10-31 13:49:06	2024-10-31 13:49:06					12																		<p>Export Date: 10 July 2024; Cited By: 38</p>
4SNIZXLY	journalArticle	2019	Bekhbat, M; Howell, P A; Rowson, S A; Kelly, S D; Tansey, M G; Neigh, G N	Chronic adolescent stress sex-specifically alters central and peripheral neuro-immune reactivity in rats	Brain, Behavior, and Immunity			10.1016/j.bbi.2018.12.005	https://www.scopus.com/inward/record.uri?eid=2-s2.0-85058685069&doi=10.1016%2Fj.bbi.2018.12.005&partnerID=40&md5=230ecfcb5c31a97ca8d5bcc4084e78f3		2019	2024-10-31 13:49:06	2024-10-31 13:49:06		248-257			76																		<p>Export Date: 10 July 2024; Cited By: 40</p>
2PMF39DB	journalArticle	2022	Bray, C E; Witcher, K G; Adekunle-Adegbite, D; Ouvina, M; Witzel, M; Hans, E; Tapp, Z M; Packer, J; Goodman, E; Zhao, F; Chunchai, T; O’Neil, S; Chattipakorn, S C; Sheridan, J; Kokiko-Cochran, O N; Askwith, C; Godbout, J P	Chronic Cortical Inflammation, Cognitive Impairment, and Immune Reactivity Associated with Diffuse Brain Injury Are Ameliorated by Forced Turnover of Microglia	Journal of Neuroscience			10.1523/JNEUROSCI.1910-21.2022	https://www.scopus.com/inward/record.uri?eid=2-s2.0-85130767766&doi=10.1523%2FJNEUROSCI.1910-21.2022&partnerID=40&md5=599f7308ff45d0a0956e77a0eafdf2dd		2022	2024-10-31 13:49:06	2024-10-31 13:49:06		4215-4228		20	42																		<p>Export Date: 10 July 2024; Cited By: 27</p>
FR32JN6C	journalArticle	2009	Miller, Gregory E; Rohleder, Nicolas; Cole, Steve W	Chronic interpersonal stress predicts activation of pro- and anti-inflammatory signaling pathways 6 months later.	Psychosomatic medicine			10.1097/PSY.0b013e318190d7de		OBJECTIVE: To understand the mechanisms underlying chronic interpersonal difficulties and their detrimental influence on mental and physical health. METHODS: A total of 103 healthy young women (mean age = 17 years) were administered a structured interview to assess the degree of chronic interpersonal stress in their lives. At the same time, blood was drawn to measure systemic inflammation, the ex…	2009-01	2024-10-31 13:49:06	2024-10-31 13:49:06		57-62		1	71										eng											etiology; Female; Humans; physiopathology; analysis; Biomarkers; Life Style; pharmacology; drug effects; Lipopolysaccharides; metabolism; Adolescent; physiology; I-kappa B Proteins; NF-kappa B; Follow-Up Studies; Chronic Disease; Young Adult; genetics; Inflammation; Prospective Studies; Leukocytes; biosynthesis; Signal Transduction; Stress, Psychological; RNA, Messenger; C-Reactive Protein; Inter…
62ISZJTQ	journalArticle	2022	Pechacek, K M; Vonder Haar, C	Chronic lipopolysaccharide impairs motivation when delivered to the ventricles, but not when delivered peripherally in male rats	Physiology and Behavior			10.1016/j.physbeh.2022.113998	https://www.scopus.com/inward/record.uri?eid=2-s2.0-85140273823&doi=10.1016%2Fj.physbeh.2022.113998&partnerID=40&md5=b6d0fbbc3670990abb30da4bdd3820a2		2022	2024-10-31 13:49:07	2024-10-31 13:49:07					257																		<p>Export Date: 10 July 2024; Cited By: 0</p>
93X8Q3DS	journalArticle	2015	Fischer, C W; Liebenberg, N; Madsen, A M; Müller, H K; Lund, S; Wegener, G	Chronic lipopolysaccharide infusion fails to induce depressive-like behaviour in adult male rats	Acta Neuropsychiatrica			10.1017/neu.2015.4	https://www.scopus.com/inward/record.uri?eid=2-s2.0-84929266441&doi=10.1017%2Fneu.2015.4&partnerID=40&md5=94be48085976713638c809a04d3cb22c		2015	2024-10-31 13:49:07	2024-10-31 13:49:07		189-194		3	27																		<p>Export Date: 10 July 2024; Cited By: 8</p>
LECL8P4A	journalArticle	2010	Knauer, Stefanie R; Freburger, Janet K; Carey, Timothy S	Chronic low back pain among older adults: a population-based perspective.	Journal of aging and health			10.1177/0898264310374111		OBJECTIVES: To determine the prevalence of chronic low back pain (LBP) in older North Carolinians, describe their health and health care utilization, and compare these findings with younger subgroups. METHOD: A cross-sectional, telephone survey of 5,357 households was conducted to identify 732 adults with chronic, impairing LBP. RESULTS: Chronic LBP prevalence in older adults was significantly hi…	2010-12	2024-10-31 13:49:07	2024-10-31 13:49:07		1213-1234		8	22										eng											Adult; Aged; drug therapy; Female; Humans; Low Back Pain; Male; Middle Aged; therapeutic use; Risk Factors; therapy; Anti-Inflammatory Agents, Non-Steroidal; physiology; Chronic Disease; epidemiology; Young Adult; Age Factors; Chi-Square Distribution; Cross-Sectional Studies; Logistic Models; Aging; Multivariate Analysis; Psychometrics; Odds Ratio; Confidence Intervals; North Carolina; Risk Asses…
J52SY8H5	journalArticle	2017	Fernandez, Matt; Colodro-Conde, Lucia; Hartvigsen, Jan; Ferreira, Manuela L; Refshauge, Kathryn M; Pinheiro, Marina B; Ordoñana, Juan R; Ferreira, Paulo H	Chronic low back pain and the risk of depression or anxiety symptoms: insights from a longitudinal twin study.	The spine journal : official journal of the North American Spine Society			10.1016/j.spinee.2017.02.009		BACKGROUND CONTEXT: Pain is commonly associated with symptoms of depression or anxiety, although this relationship is considered bidirectional. There is limited knowledge regarding causal relationships. PURPOSE: This study aims to investigate whether chronic low back pain (LBP) increases the risk of depression or anxiety symptoms, after adjusting for shared familial factors. STUDY DESIGN: This is…	2017-07	2024-10-31 13:49:07	2024-10-31 13:49:07		905-912		7	17										eng											Adult; complications; etiology; Female; Humans; Low Back Pain; Male; Middle Aged; Depression; epidemiology; genetics; Twins, Dizygotic; Twins, Monozygotic
MA8P6NEI	journalArticle	2021	Na, Shufang; Duan, Xuejiao; Wang, Rongyan; Fan, Yanjie; Xue, Ke; Tian, Shuwei; Yang, Zheqiong; Li, Ke; Yue, Jiang	Chronic Neuroinflammation Induced by Lipopolysaccharide Injection into the Third Ventricle Induces Behavioral Changes.	Journal of molecular neuroscience : MN			10.1007/s12031-020-01758-7		The existence of Gram-negative bacteria in the brain, regardless of underlying immune status has been demonstrated by recent studies. The colocalization of lipopolysaccharide (LPS) with Aβ(1-40/42) in amyloid plaques supports the hypothesis that brain microbes may be the cause, triggering chronic neuroinflammation, leading to Alzheimer's disease (AD). To investigate the behavioral changes induced…	2021-06	2024-10-31 13:49:07	2024-10-31 13:49:07		1306-1319		6	71										eng											etiology; Humans; Male; Animals; physiopathology; Rats; drug effects; Lipopolysaccharides; metabolism; Interleukin-1beta; Tumor Necrosis Factor-alpha; administration & dosage; Cell Line, Tumor; toxicity; tau Proteins; Hippocampus; Rats, Wistar; Toll-Like Receptor 4; Cholesterol; Cholesterol 24-Hydroxylase; Encephalitis; Hydroxymethylglutaryl CoA Reductases; Injections, Intraventricular; Maze Lear…
258XYHT7	journalArticle	2019	Parfenov, V A; Yakhno, N N; Davydov, O S; Kukushkin, M L; Churyukanov, M V; Golovacheva, V A; Isaikin, A I; Achkasov, E E; Evzikov, G Y; Karateev, A E; Khabirov, F A; Shirokov, V A; Yakupov, E Z	Chronic nonspecific (musculoskeletal) low back pain. Guidelines of the Russian Society for the Study of Pain (RSSP)	Nevrologiya, Neiropsikhiatriya, Psikhosomatika			10.14412/2074-2711-2019-2S-7-16	https://www.scopus.com/inward/record.uri?eid=2-s2.0-85070688302&doi=10.14412%2F2074-2711-2019-2S-7-16&partnerID=40&md5=a761fd5ca7c276c810cba32f194be1b6		2019	2024-10-31 13:49:07	2024-10-31 13:49:07		7-16			11																		<p>Export Date: 10 July 2024; Cited By: 63</p>
WPE5NRMA	journalArticle	2013	Monticone, Marco; Ferrante, Simona; Rocca, Barbara; Nava, Tiziana; Parini, Chiara; Cerri, Cesare	Chronic pain acceptance questionnaire: confirmatory factor analysis, reliability, and validity in Italian subjects with chronic low back pain.	Spine			10.1097/BRS.0b013e3182917299		STUDY DESIGN: Cross-sectional evaluation of the psychometric properties of a translated questionnaire. OBJECTIVE: To validate the Italian version of the Chronic Pain Acceptance Questionnaire (CPAQ) to allow its use with Italian-speaking patients with chronic low back pain (LBP). SUMMARY OF BACKGROUND DATA: Growing attention is being given to cognitive-behavioral measures to improve interventions …	2013-06	2024-10-31 13:49:07	2024-10-31 13:49:07		E824-31		13	38										eng											Adult; Aged; Chronic Pain; Female; Humans; Low Back Pain; Male; Middle Aged; Pain Measurement; physiopathology; Aged, 80 and over; diagnosis; Surveys and Questionnaires; Disability Evaluation; Italy; Young Adult; methods; Reproducibility of Results; Cross-Sectional Studies; Cross-Cultural Comparison; Psychometrics; Regression Analysis; Factor Analysis, Statistical; Language
3LPFZGK8	journalArticle	2013	Misterska, Ewa; Jankowski, Roman; Głowacki, Maciej	Chronic pain coping styles in patients with herniated lumbar discs and coexisting spondylotic changes treated surgically: Considering clinical pain characteristics, degenerative changes, disability, mood disturbances, and beliefs about pain control.	Medical science monitor : international medical journal of experimental and clinical research			10.12659/MSM.889729		BACKGROUND: Pain catastrophizing, appraisals of pain control, styles of coping, and social support have been suggested to affect functioning in patients with low back pain. We investigated the relation of chronic pain coping strategies to psychological variables and clinical data, in patients treated surgically due to lumbar disc herniation and coexisting spondylotic changes. MATERIAL AND METHODS…	2013-12	2024-10-31 13:49:07	2024-10-31 13:49:07		1211-1220			19										eng											Adult; Chronic Pain; complications; etiology; Humans; Middle Aged; Surveys and Questionnaires; psychology; surgery; pathology; Statistics, Nonparametric; Intervertebral Disc Displacement; Mood Disorders; Intervertebral Disc Degeneration; Adaptation, Psychological; Spondylosis; Attitude to Health; Pain Management; Poland
W4QAM3EG	journalArticle	2024	Doney, E; Dion-Albert, L; Coulombe-Rozon, F; Osborne, N; Bernatchez, R; Paton, S E J; Kaufmann, F N; Agomma, R O; Solano, J L; Gaumond, R; Dudek, K A; Szyszkowicz, J K; Aardema, F; Bentaleb, L A; Beauchamp, J; Bendahmane, H; Benoit, E; Bergeron, L; Bertone, A; Bertrand, N; Berube, F.-A.; Blanchet, P; Boissonneault, J; Bolduc, C J; Bonin, J.-P.; Borgeat, F; Boyer, R; Breault, C; Breton, J.-J.; Bri…	Chronic Stress Exposure Alters the Gut Barrier: Sex-Specific Effects on Microbiota and Jejunum Tight Junctions	Biological Psychiatry Global Open Science			10.1016/j.bpsgos.2023.04.007	https://www.scopus.com/inward/record.uri?eid=2-s2.0-85162172419&doi=10.1016%2Fj.bpsgos.2023.04.007&partnerID=40&md5=aae4250eee5bd708599126cf76c3f5d7		2024	2024-10-31 13:49:08	2024-10-31 13:49:08		213-228		1	4																		<p>Export Date: 10 July 2024; Cited By: 4</p>
5IAWFWYK	journalArticle	2017	Aschbacher, K; Milush, J M; Gilbert, A; Almeida, C; Sinclair, E; Epling, L; Grenon, S M; Marco, E J; Puterman, E; Epel, E	Chronic stress is associated with reduced circulating hematopoietic progenitor cell number: A maternal caregiving model	Brain, Behavior, and Immunity			10.1016/j.bbi.2016.09.009	https://www.scopus.com/inward/record.uri?eid=2-s2.0-84994756535&doi=10.1016%2Fj.bbi.2016.09.009&partnerID=40&md5=a16a5aa6c864c9841d06582806a9d30c		2017	2024-10-31 13:49:08	2024-10-31 13:49:08		245-252			59																		<p>Export Date: 10 July 2024; Cited By: 17</p>
XEPWGZES	journalArticle	2022	Wang, Q; Yang, Z; Wu, X; Zhang, X; Geng, F; Wang, Q; Geng, Z; Yu, C; Li, Z	Chrysin alleviates lipopolysaccharide-induced neuron damage and behavioral deficits in mice through inhibition of Fyn	International Immunopharmacology			10.1016/j.intimp.2022.109118	https://www.scopus.com/inward/record.uri?eid=2-s2.0-85135723401&doi=10.1016%2Fj.intimp.2022.109118&partnerID=40&md5=fd3c755159f9377cc4ba4e90f6c36308		2022	2024-10-31 13:49:09	2024-10-31 13:49:09					111																		<p>Export Date: 10 July 2024; Cited By: 7</p>
8UQYGS5B	journalArticle	2022	Zhuo, R; Cheng, X; Luo, L; Yang, L; Zhao, Y; Zhou, Y; Peng, L; Jin, X; Cui, L; Liu, F; Yang, L	Cinnamic Acid Improved Lipopolysaccharide-Induced Depressive-Like Behaviors by Inhibiting Neuroinflammation and Oxidative Stress in Mice	Pharmacology			10.1159/000520990	https://www.scopus.com/inward/record.uri?eid=2-s2.0-85128146497&doi=10.1159%2F000520990&partnerID=40&md5=498ee65a2af0e7a4d60c77402b807ea2		2022	2024-10-31 13:49:09	2024-10-31 13:49:09		281-289		5-6	107																		<p>Export Date: 10 July 2024; Cited By: 12</p>
NQD9XREG	journalArticle	2021	Kim, H J; Kim, H; Choi, Y; Lee, J.-H.; Kim, D; Lee, S K; Park, K.-S.	Cinnamomum verum-derived O-methoxycinnamaldehyde prevents lipopolysaccharide-induced depressive-like behavior in mice via NFAT mRNA stability in T lymphocytes	Phytomedicine			10.1016/j.phymed.2021.153703	https://www.scopus.com/inward/record.uri?eid=2-s2.0-85113592905&doi=10.1016%2Fj.phymed.2021.153703&partnerID=40&md5=cfa1b1e57490e03bc31d01fbc4014d1a		2021	2024-10-31 13:49:09	2024-10-31 13:49:09					91																		<p>Export Date: 10 July 2024; Cited By: 4</p>
N23327KU	journalArticle	2008	Cao, H; Urban Jr., J F; Anderson, R A	Cinnamon polyphenol extract affects immune responses by regulating anti- and proinflammatory and glucose transporter gene expression in mouse macrophages	Journal of Nutrition			10.1093/jn/138.5.833	https://www.scopus.com/inward/record.uri?eid=2-s2.0-42449100683&doi=10.1093%2Fjn%2F138.5.833&partnerID=40&md5=201b14079c0be3cd762f5f1f51ebbf8b		2008	2024-10-31 13:49:09	2024-10-31 13:49:09		833-840		5	138																		<p>Export Date: 10 July 2024; Cited By: 128</p>
Y8LNFHEL	journalArticle	2020	Zhang, Yuan; Du, Longfei; Bai, Ying; Han, Bing; He, Cancan; Gong, Liang; Huang, Rongrong; Shen, Ling; Chao, Jie; Liu, Pei; Zhang, Hongxing; Zhang, Haisan; Gu, Ling; Li, Junxu; Hu, Gang; Xie, Chunming; Zhang, Zhijun; Yao, Honghong	CircDYM ameliorates depressive-like behavior by targeting miR-9 to regulate microglial activation via HSP90 ubiquitination.	Molecular psychiatry			10.1038/s41380-018-0285-0		Circular RNAs (circRNAs), highly expressed in the central nervous system, are involved in various regulatory processes and implicated in some pathophysiology. However, the potential role of circRNAs in psychiatric diseases, particularly major depressive disorder (MDD), remains largely unknown. Here, we demonstrated that circular RNA DYM (circDYM) levels were significantly decreased both in the pe…	2020-06	2024-10-31 13:49:09	2024-10-31 13:49:09		1175-1190		6	25										eng											Humans; Male; Animals; metabolism; genetics; Mice; Depressive Disorder, Major; Disease Models, Animal; Mice, Inbred C57BL; Microglia; HSP90 Heat-Shock Proteins; MicroRNAs; RNA, Circular; Ubiquitination
XQGS8PEK	journalArticle	2024	Zhou, Z; Ye, Q; Ren, H; Zhang, Y; Han, B; Yao, H; Bai, Y	CircDYM attenuates microglial apoptosis via CEBPB/ZC3H4 axis in LPS-induced mouse model of depression	International Journal of Biological Macromolecules			10.1016/j.ijbiomac.2023.127922	https://www.scopus.com/inward/record.uri?eid=2-s2.0-85177057532&doi=10.1016%2Fj.ijbiomac.2023.127922&partnerID=40&md5=fe6bb391d6cd650b278cdd215c002590		2024	2024-10-31 13:49:09	2024-10-31 13:49:09					254																		<p>Export Date: 10 July 2024; Cited By: 1</p>
EVIUARZL	journalArticle	2020	Shi, Xiaofeng; Ma, Wei; Li, Yongqi; Wang, Han; Pan, Shuang; Pan, Yongquan; Xu, Caiming; Li, Lei	CircPRKCI relieves lipopolysaccharide-induced HK2 cell injury by upregulating the expression of miR-545 target gene ZEB2.	BioFactors (Oxford, England)			10.1002/biof.1620		The aim of this study was to investigate the possible influences of circPRKCI abnormal expression on lipopolysaccharide (LPS)-induced HK2 cell injury and its mechanism. The circPRKCI level was identified in serum samples from patients with urosepsis and healthy subjects, as well as LPS-treated HK2 cells by qRT-PCR. Cell viability, apoptosis, expression of proteins associated with apoptosis, and e…	2020-05	2024-10-31 13:49:09	2024-10-31 13:49:09		475-486		3	46										eng											Adult; Aged; Female; Humans; Male; Middle Aged; blood; Lipopolysaccharides; metabolism; Adolescent; Young Adult; genetics; Inflammation; prevention & control; Signal Transduction; Cell Survival; Up-Regulation; Protein Kinase C; Isoenzymes; MicroRNAs; Hexokinase; Zinc Finger E-box Binding Homeobox 2
2QWVMQVV	journalArticle	2023	Wang, X; Song, H; Du, Y; Zhao, Y; Fu, Y; Meng, Q; Gao, Y; Gong, M; Song, L; Wang, S; Yuan, F; Shi, Y; Shi, H	CircSYNDIG1 ameliorates stress-induced abnormal behaviors by suppressing miR-344-5p in mice	Brain Research Bulletin			10.1016/j.brainresbull.2023.02.010	https://www.scopus.com/inward/record.uri?eid=2-s2.0-85148379323&doi=10.1016%2Fj.brainresbull.2023.02.010&partnerID=40&md5=67067f95537cc3aa4e95b375026b8d36		2023	2024-10-31 13:49:09	2024-10-31 13:49:09		66-77			195																		<p>Export Date: 10 July 2024; Cited By: 4</p>
HUNTL8J5	journalArticle	2020	Klyne, David M; Hodges, Paul W	Circulating Adipokines in Predicting the Transition from Acute to Persistent Low Back Pain.	Pain medicine (Malden, Mass.)			10.1093/pm/pnaa052		OBJECTIVES: Cytokines such as tumor necrosis factor (TNF) contribute to the transition from acute to persistent pain. Despite increasing incidence of obesity and its linkage with chronic pain and inflammation, cytokines predominantly produced by adipose tissue (adipokines) have received little attention. Here we aimed to explore the longitudinal trajectory of adipokines from the onset of acute lo…	2020-11	2024-10-31 13:49:09	2024-10-31 13:49:09		2975-2985		11	21										eng											Humans; Low Back Pain; Retrospective Studies; Prospective Studies; Adipokines; Leptin
ESEEY9WB	journalArticle	2020	Lee, S Melanie; Te, Silena; Breen, Elizabeth C; Olmstead, Richard; Irwin, Michael R; Cho, Joshua H	Circulating versus lipopolysaccharide-induced inflammatory markers as correlates of subthreshold depressive symptoms in older adults.	The world journal of biological psychiatry : the official journal of the World Federation of Societies of Biological Psychiatry			10.1080/15622975.2019.1671608		Objectives: Circulating cytokines have been associated with depression, but their detection has limitations, which may be overcome by direct detection of intracellular cytokines (ICCs) after lipopolysaccharide (LPS) stimulation in vitro. This study compared circulating versus LPS-induced inflammatory markers as correlates of subthreshold depressive symptoms.Methods: Secondary data analysis of a c…	2020-10	2024-10-31 13:49:09	2024-10-31 13:49:09		634-641		8	21										eng											Aged; complications; Female; Humans; Male; Middle Aged; blood; Aged, 80 and over; analysis; Biomarkers; Depression; immunology; Lipopolysaccharides; metabolism; Tumor Necrosis Factor-alpha; Cytokines; Inflammation; Cross-Sectional Studies; C-Reactive Protein; Interleukin-6; Intracellular Space
7YILL9E3	journalArticle	2011	Hannestad, J; DellaGioia, N; Ortiz, N; Pittman, B; Bhagwagar, Z	Citalopram reduces endotoxin-induced fatigue	Brain, Behavior, and Immunity			10.1016/j.bbi.2010.10.013	https://www.scopus.com/inward/record.uri?eid=2-s2.0-78651434624&doi=10.1016%2Fj.bbi.2010.10.013&partnerID=40&md5=13b7ffff2a8b42a97488cc55dcf24d98		2011	2024-10-31 13:49:09	2024-10-31 13:49:09		256-259		2	25																		<p>Export Date: 10 July 2024; Cited By: 79</p>
LAA346HN	journalArticle	2004	Hallner, Dirk; Hasenbring, Monika	Classification of psychosocial risk factors (yellow flags) for the development of chronic low back and leg pain using artificial neural network.	Neuroscience letters			10.1016/j.neulet.2003.12.107		Due to international guidelines of treatment of acute low back pain (LBP), psychosocial risk factors like depressive mood and maladaptive pain-related coping strategies ('yellow flags') have to be assessed in the early phase of acute pain. Within this longitudinal study in patients with LBP and leg pain, we used an artificial neural network (ANN) to classify the pain intensity 6 months after the …	2004-05	2024-10-31 13:49:10	2024-10-31 13:49:10		151-154		1-3	361										eng											complications; Humans; Low Back Pain; Risk Factors; Depressive Disorder; psychology; physiology; Chronic Disease; methods; Reproducibility of Results; Prognosis; Predictive Value of Tests; Mass Screening; Longitudinal Studies; Psychology; Algorithms; Adaptation, Psychological; Sciatica; Neural Networks, Computer
6FT227FU	journalArticle	2019	Greene, Chris; Hanley, Nicole; Campbell, Matthew	Claudin-5: gatekeeper of neurological function.	Fluids and barriers of the CNS			10.1186/s12987-019-0123-z		Tight junction proteins of the blood-brain barrier are vital for maintaining integrity of endothelial cells lining brain blood vessels. The presence of these protein complexes in the space between endothelial cells creates a dynamic, highly regulated and restrictive microenvironment that is vital for neural homeostasis. By limiting paracellular diffusion of material between blood and brain, tight…	2019-01	2024-10-31 13:49:10	2024-10-31 13:49:10		3-3		1	16										eng											Humans; Animals; metabolism; Blood-Brain Barrier; Claudin-5
F2KNUKRI	bookSection	2022	Beier, L.-S.; Piontek, J; Piontek, A; Protze, J; Kobelt, D; Walther, W	Claudin-Targeted Suicide Gene Therapy for Claudin-Overexpressing Tumor Cells by Using Modified Clostridium perfringens Enterotoxin (CPE)	Methods in Molecular Biology				https://www.scopus.com/inward/record.uri?eid=2-s2.0-85132646934&doi=10.1007%2F978-1-0716-2441-8_9&partnerID=40&md5=8c40b0546c5c59eb90f99b23fdcfcbca		2022	2024-10-31 13:49:10	2024-10-31 13:49:10		173-188			2521																	DOI: 10.1007/978-1-0716-2441-8_9	<p>Export Date: 10 July 2024; Cited By: 2</p>
3ZHKKYFE	journalArticle	2016	Ryan, K M; Griffin, É W; Ryan, K J; Tanveer, R; Vanattou-Saifoudine, N; McNamee, E N; Fallon, E; Heffernan, S; Harkin, A; Connor, T J	Clenbuterol activates the central IL-1 system via the β2-adrenoceptor without provoking inflammatory response related behaviours in rats	Brain, Behavior, and Immunity			10.1016/j.bbi.2016.02.023	https://www.scopus.com/inward/record.uri?eid=2-s2.0-84959451078&doi=10.1016%2Fj.bbi.2016.02.023&partnerID=40&md5=6902264b8fcdd3fa5464839974ab93b1		2016	2024-10-31 13:49:10	2024-10-31 13:49:10		114-129			56																		<p>Export Date: 10 July 2024; Cited By: 6</p>
DH6S567X	journalArticle	2022	Nguyen, Tram N B; Ely, Benjamin A; Pick, Danielle; Patel, Manishkumar; Xie, Hui; Kim-Schulze, Seunghee; Gabbay, Vilma	Clenbuterol attenuates immune reaction to lipopolysaccharide and its relationship to anhedonia in adolescents.	Brain, behavior, and immunity			10.1016/j.bbi.2022.07.163		While inflammation has been implicated in psychopathology, relationships between immune-suppressing processes and psychiatric constructs remain elusive. This study sought to assess whether β(2)-agonist clenbuterol (CBL) would attenuate immune activation in adolescents with mood and anxiety symptoms following ex vivo exposure of whole blood to lipopolysaccharide (LPS). Our focus on adolescents aim…	2022-11	2024-10-31 13:49:10	2024-10-31 13:49:10		89-99			106										eng											Humans; Biomarkers; pharmacology; Lipopolysaccharides; metabolism; Tumor Necrosis Factor-alpha; Cytokines; Interleukin-6; Anhedonia; Epidermal Growth Factor; Chemokine CCL3; Chemokine CCL4; Chemokine CXCL10; Clenbuterol; Interleukin 1 Receptor Antagonist Protein; Transforming Growth Factor alpha
2SRVJURR	journalArticle	2007	Machado, Luciana A C; Azevedo, Daniel C; Capanema, Maria B; Neto, Tuffi N; Cerceau, Daniella M	Client-centered therapy vs exercise therapy for chronic low back pain: a pilot randomized controlled trial in Brazil.	Pain medicine (Malden, Mass.)			10.1111/j.1526-4637.2006.00225.x		BACKGROUND: Psychological interventions targeting maladaptive pain behaviors and depressive symptoms are commonly used in the management of chronic pain. OBJECTIVE: To compare the effectiveness of psychotherapy, based on client-centered therapy, and exercise for patients with chronic nonspecific low back pain (LBP). SETTING: Outpatient physiotherapy and psychotherapy departments within a Brazilia…	2007-04	2024-10-31 13:49:10	2024-10-31 13:49:10		251-258		3	8										eng											Adult; complications; Female; Humans; Low Back Pain; Male; Middle Aged; Pain Measurement; Pilot Projects; Depression; Disability Evaluation; psychology; therapy; Treatment Outcome; Brazil; Exercise Therapy; Psychiatric Status Rating Scales; Patient Compliance; Person-Centered Psychotherapy
UMIVFDMQ	journalArticle	2022	Zozulya, S A; Sizov, S V; Oleichik, I V; Klyushnik, T P	Clinical and immunological correlates in endogenous psychoses developed after COVID-19	Zhurnal nevrologii i psikhiatrii imeni S.S. Korsakova			10.17116/jnevro202212206271	https://www.scopus.com/inward/record.uri?eid=2-s2.0-85134360540&doi=10.17116%2Fjnevro202212206271&partnerID=40&md5=472057c9e93e14e96f18fc178922e074		2022	2024-10-31 13:49:10	2024-10-31 13:49:10		71-77		6 Vyp 2	122																		<p>Export Date: 10 July 2024; Cited By: 1</p>
M8N4A647	journalArticle	2015	Subbotskaya, N V; Sarmanova, Z V; Barkhatova, A N; Kliushnik, T P; Tiganov, A S	Clinical and immunological correlations in endogenous depression	Zhurnal Nevrologii i Psihiatrii imeni S.S. Korsakova			10.17116/jnevro20151154149-53	https://www.scopus.com/inward/record.uri?eid=2-s2.0-84962013679&doi=10.17116%2Fjnevro20151154149-53&partnerID=40&md5=95519b0161ecffe3513507491d4d80f5		2015	2024-10-31 13:49:10	2024-10-31 13:49:10		49-53		4	2015																		<p>Export Date: 10 July 2024; Cited By: 3</p>
P57MZI9M	journalArticle	2020	Makhov, V M; Romasenko, L V; Doronina, Y A; Panferov, A S; Isaykina, M A; Yurazh, M V	Clinical and psychiatric comparison of diverticular disease of the colon and irritable bowel syndrome	Eksperimental'naya i Klinicheskaya Gastroenterologiya/Experimental and Clinical Gastroenterology			10.31146/1682-8658-ecg-182-10-71-77	https://www.scopus.com/inward/record.uri?eid=2-s2.0-85109714697&doi=10.31146%2F1682-8658-ecg-182-10-71-77&partnerID=40&md5=a877d22a55af620c4efb30689f918eb8		2020	2024-10-31 13:49:10	2024-10-31 13:49:10		71-77		10																			<p>Export Date: 10 July 2024; Cited By: 0</p>
IWNA7L9R	journalArticle	2001	Cherniack, M; Dillon, C; Erdil, M; Ferguson, S; Kaplan, J; Krompinger, J; Litt, M; Murphy, M	Clinical and psychological correlates of lumbar motion abnormalities in low back disorders.	The spine journal : official journal of the North American Spine Society			10.1016/s1529-9430(01)00104-8		BACKGROUND CONTEXT: Low back pain (LBP) and low back disorders (LBDs) identify a complex constellation of conditions that frustrate both diagnosis and therapy. Dynamic quantitative assessment and questionnaire instruments directed toward psychosocial and situational variables provide potentially powerful tools for determining functional pathology and potentially outcome. PURPOSE: Our goal was to …	2001	2024-10-31 13:49:11	2024-10-31 13:49:11		290-298		4	1										eng											Adult; Female; Humans; Low Back Pain; Male; Middle Aged; physiopathology; Risk Factors; diagnosis; Surveys and Questionnaires; Disability Evaluation; psychology; Lumbar Vertebrae; physiology; Severity of Illness Index; Chronic Disease; Cohort Studies; Prognosis; Sensitivity and Specificity; Psychology; Probability; Range of Motion, Articular; Sickness Impact Profile
MGQ3KK43	journalArticle	2020	Salt, Elizabeth; Wiggins, Amanda T; Hooker, Quenten; Rayens, Mary Kay	Clinical and Psychosocial Factors Over Time Following an Acute Low Back Pain Episode.	Orthopedic nursing			10.1097/NOR.0000000000000677		BACKGROUND: Low back pain (LBP) is a prevalent condition with overwhelming healthcare costs and high disability rates. Characterization of clinical and psychosocial variables over time in patients experiencing an episode of acute LBP and the identification of factors that differ between those who develop chronic LBP and those who do not could aid in the development of improved targeted treatment.…	2020	2024-10-31 13:49:11	2024-10-31 13:49:11		248-254		4	39										eng											Female; Humans; Low Back Pain; Male; Middle Aged; Depression; Surveys and Questionnaires; Catastrophization; psychology; therapy; Prospective Studies; Disabled Persons; Diaries as Topic
ZHWWXLP8	journalArticle	2023	Gomes, Luís Antunes; Rodrigues, Ana Maria; Branco, Jaime C; Canhão, Helena; Cruz, Eduardo Brazete	Clinical courses, impact and prognostic indicators for a persistent course of low back pain: Results from a population-based cohort study.	PloS one			10.1371/journal.pone.0265104		BACKGROUND: Low back pain (LBP) is a long-term health condition with distinct clinical courses. Its characterization together with the identification of prognostic factors for a persistent LBP course may trigger the development of personalized interventions. This study aimed to investigate the courses of chronic LBP (CLBP), its cumulative impact, and the indicators for the persistence of pain. MA…	2023	2024-10-31 13:49:11	2024-10-31 13:49:11		e0265104-e0265104		3	18										eng											Adult; Female; Humans; Low Back Pain; Male; Pain Measurement; diagnosis; Quality of Life; Cohort Studies; Prognosis; Disease Progression
Z4ZRMTRV	journalArticle	2006	Terakawa, Naoyoshi; Satoi, Sohei; Takai, Soichiro; Yanagimoto, Hiroaki; Takahashi, Kanji; Komiyama, Yutaka; A-Hon, Kwon; Kamiyama, Yasuo; Takahashi, Hakuo	Clinical monitoring of innate cellular immunity of monocytes/macrophages by tumor necrosis factor alpha productivity in whole blood stimulated by lipopolysaccharide in patients with pancreatic cancer.	Pancreas			10.1097/01.mpa.0000226880.66130.79		OBJECTIVE: The aim of this study was to evaluate the tumor necrosis factor alpha (TNF-alpha) releasing capacity in whole blood stimulated by lipopolysaccharide (LPS) in patients with pancreatic cancer during the perioperative period, and before and after chemotherapy. METHODS: The current study involved a total of 39 patients with pancreatic cancer (PC), who were further divided into a PC-Op grou…	2006-07	2024-10-31 13:49:11	2024-10-31 13:49:11		31-37		1	33										eng											Adult; Aged; drug therapy; Female; Humans; Male; Middle Aged; therapeutic use; blood; Aged, 80 and over; immunology; surgery; Lipopolysaccharides; metabolism; Tumor Necrosis Factor-alpha; Immunity, Cellular; Antineoplastic Agents; analogs & derivatives; biosynthesis; Fluorouracil; Survival Analysis; Monocytes; Macrophages; Carcinoma, Hepatocellular; Deoxycytidine; Gemcitabine; Liver Neoplasms; Pa…
J2YA6P3E	journalArticle	1994	Van Leeuwen, P A; Boermeester, M A; Houdijk, A P; Ferwerda, C C; Cuesta, M A; Meyer, S; Wesdorp, R I	Clinical significance of translocation.	Gut			10.1136/gut.35.1_suppl.s28		The gastrointestinal tract, besides being the organ responsible for nutrient absorption, is also a metabolic and immunological system, functioning as an effective barrier against endotoxin and bacteria in the intestinal lumen. The passage of viable bacteria from the gastrointestinal tract through the epithelial mucosa is called bacterial translocation. Equally important may be the passage of bact…	1994-01	2024-10-31 13:49:11	2024-10-31 13:49:11		S28-34		1 Suppl	35										eng											complications; Humans; Animals; Endotoxins; Bacterial Infections; metabolism; microbiology; physiology; prevention & control; Intestinal Mucosa; Bacterial Physiological Phenomena; Cell Movement; Enteral Nutrition; Multiple Organ Failure
VIYMSTTT	journalArticle	2023	Zozulya, S A; Sizov, S V; Oleichik, I V; Klyushnik, T P	Clinical-Immunological Correlates in Post-COVID-19 Endogenous Psychoses	Neuroscience and Behavioral Physiology			10.1007/s11055-023-01405-9	https://www.scopus.com/inward/record.uri?eid=2-s2.0-85151363373&doi=10.1007%2Fs11055-023-01405-9&partnerID=40&md5=12bc05e3a7838a5e9d549ecb63f2f5f2		2023	2024-10-31 13:49:11	2024-10-31 13:49:11		174-179		2	53																		<p>Export Date: 10 July 2024; Cited By: 0</p>
T7PA8VY6	journalArticle	2008	Carvalho, L A; Juruena, M F; Papadopoulos, A S; Poon, L; Kerwin, R; Cleare, A J; Pariante, C M	Clomipramine in vitro reduces glucocorticoid receptor function in healthy subjects but not in patients with major depression	Neuropsychopharmacology			10.1038/npp.2008.44	https://www.scopus.com/inward/record.uri?eid=2-s2.0-57349088150&doi=10.1038%2Fnpp.2008.44&partnerID=40&md5=7088bf5758ed3fa5c149a5110ed4fe27		2008	2024-10-31 13:49:11	2024-10-31 13:49:11		3182-3189		13	33																		<p>Export Date: 10 July 2024; Cited By: 62</p>
QQBRU84P	journalArticle	2007	Fournell, Artur; Picker, Olaf; Schwartges, Ingo; Scheeren, Thomas W L; Schwarte, Lothar A	Clonidine elicits a long-term depression in mucosal red cell flux.	Advances in experimental medicine and biology			10.1007/978-0-387-71764-7_3		OBJECTIVE: To evaluate the impact of clonidine on mucosal red cell flux during baseline sedation with propofol or sevoflurane, respectively. MATERIALS AND METHODS: Six healthy, chronically instrumented dogs for the measurement of cardiac output (CO) were repeatedly studied. During baseline sedation with either propofol (15 mg x kg(-1) x h(-1)) or sevoflurane (1.5 MAC), local tissue cell flux was …	2007	2024-10-31 13:49:11	2024-10-31 13:49:11		17-22			599										eng											Humans; Animals; pharmacology; drug effects; metabolism; Blood Pressure; Erythrocytes; Heart Rate; Adrenergic alpha-Agonists; Anesthetics, Inhalation; Anesthetics, Intravenous; Cardiac Output; Clonidine; Dogs; Methyl Ethers; Mucous Membrane; Propofol; Sevoflurane
MWMXRQS7	journalArticle	2003	Poole, C B; Jin, J; McReynolds, L A	Cloning and biochemical characterization of blisterase, a subtilisin-like convertase from the filarial parasite, Onchocerca volvulus	Journal of Biological Chemistry			10.1074/jbc.M302601200	https://www.scopus.com/inward/record.uri?eid=2-s2.0-0141592515&doi=10.1074%2Fjbc.M302601200&partnerID=40&md5=d28bc4c8f0c1a3b4143ca6bc231892ab		2003	2024-10-31 13:49:12	2024-10-31 13:49:12		36183-36190		38	278																		<p>Export Date: 10 July 2024; Cited By: 21</p>
VPX2GJPA	journalArticle	2015	Shao, Yina; Li, Chenghua; Che, Zhongjie; Zhang, Pengjuan; Zhang, Weiwei; Duan, Xuemei; Li, Ye	Cloning and characterization of two lipopolysaccharide-binding protein/bactericidal permeability-increasing protein (LBP/BPI) genes from the sea cucumber Apostichopus japonicus with diversified function in modulating ROS production.	Developmental and comparative immunology			10.1016/j.dci.2015.04.015		Lipopolysaccharide-binding protein and bactericidal permeability-increasing protein (LBP/BPI) play crucial role in modulating cellular signals in response to Gram-negative bacteria infection. In the present study, two isoforms of LBP/BPI genes (designated as AjLBP/BPI1 and AjLBP/BPI2, respectively) were cloned from the sea cucumber Apostichopus japonicus by RACE approach. The full-length cDNAs of…	2015-09	2024-10-31 13:49:12	2024-10-31 13:49:12		88-97		1	52										eng											Humans; Animals; Acute-Phase Proteins; immunology; metabolism; physiology; genetics; Base Sequence; Molecular Sequence Data; Signal Transduction; Membrane Glycoproteins; Reactive Oxygen Species; Immunity, Innate; Carrier Proteins; Cloning, Molecular; Gene Knockdown Techniques; Phylogeny; Protein Isoforms; Sea Cucumbers; Vibrio; Vibrio Infections
S53ARK8H	journalArticle	2023	Berdasco, Clara; Pinto, Alipio; Blake, Mariano G; Correa, Fernando; Carbajosa, Nadia A Longo; Celi, Ana B; Geoghegan, Patricia A; Cangelosi, Adriana; Nuñez, Myriam; Gironacci, Mariela M; Goldstein, Jorge	Cognitive Deficits Found in a Pro-inflammatory State are Independent of ERK1/2 Signaling in the Murine Brain Hippocampus Treated with Shiga Toxin 2 from Enterohemorrhagic Escherichia coli.	Cellular and molecular neurobiology			10.1007/s10571-022-01298-1		Shiga toxin 2 (Stx2) from enterohemorrhagic Escherichia coli (EHEC) produces hemorrhagic colitis, hemolytic uremic syndrome (HUS), and acute encephalopathy. The mortality rate in HUS increases significantly when the central nervous system (CNS) is involved. Besides, EHEC also releases lipopolysaccharide (LPS). Many reports have described cognitive dysfunctions in HUS patients, the hippocampus bei…	2023-07	2024-10-31 13:49:12	2024-10-31 13:49:12		2203-2217		5	43										eng											complications; drug therapy; Humans; Animals; Brain; pharmacology; Lipopolysaccharides; NF-kappa B; pathology; Mice; toxicity; Cognition; Hippocampus; MAP Kinase Signaling System; Brain Diseases; Cognitive Dysfunction; Enterohemorrhagic Escherichia coli; Escherichia coli Infections; Hemolytic-Uremic Syndrome; Shiga Toxin 2
LLBJR5CC	journalArticle	2020	Conway, Dean; Ladlow, P; Ferreira, J; Mani-Babu, S; Bennett, A N	Cognitive functional therapy (CFT)-based rehabilitation improves clinical outcomes in UK military personnel with persistent low back pain.	BMJ military health			10.1136/jramc-2018-001136		INTRODUCTION: Low back pain (LBP) has been reported as the most common reason for presentation to the Medical Centre in the British Military, and the most common re-referral for the same condition. In 2015, the UK Defence Medical Rehabilitation Centre (DMRC) adopted a cognitive functional therapy (CFT) approach to spinal rehabilitation in line with National Institute for Health and Care Excellenc…	2020-10	2024-10-31 13:49:13	2024-10-31 13:49:13		336-341		5	166										eng											Adult; complications; Female; Humans; Low Back Pain; Male; Pain Measurement; rehabilitation; Treatment Outcome; epidemiology; statistics & numerical data; methods; Prospective Studies; Statistics, Nonparametric; Cognitive Behavioral Therapy; Military Personnel; Patient Health Questionnaire; Rehabilitation; standards; United Kingdom
IRWIM4Q7	journalArticle	2019	Gardner, Tania; Refshauge, Kathryn; McAuley, James; Hübscher, Markus; Goodall, Stephen; Smith, Lorraine	Combined education and patient-led goal setting intervention reduced chronic low back pain disability and intensity at 12 months: a randomised controlled trial.	British journal of sports medicine			10.1136/bjsports-2018-100080		BACKGROUND: One model of care that has not been tested for chronic low back pain (LBP) is patient-led goal setting. We aimed to compare the clinical effectiveness and healthcare use of a patient-led goal setting approach (intervention) with simple advice to exercise (control) over 12 months. METHODS: An assessor-blinded randomised controlled trial. Intervention was education combined with patient…	2019-11	2024-10-31 13:49:13	2024-10-31 13:49:13		1424-1431		22	53										eng											Adult; Chronic Pain; Female; Humans; Low Back Pain; Male; Middle Aged; Pain Measurement; Depression; Disability Evaluation; therapy; Quality of Life; Treatment Outcome; methods; Anxiety; Stress, Psychological; Linear Models; Self Efficacy; Goals; Patient Education as Topic
T5MKAWQ4	journalArticle	2023	Hussain, Mariam A; Watson, C Wei-Ming; Morgan, Erin E; Heaton, Robert K; Letendre, Scott L; Jeste, Dilip V; Moore, David J; Iudicello, Jennifer E	Combined effects of loneliness and inflammation on depression in people with HIV.	Journal of neurovirology			10.1007/s13365-023-01145-z		OBJECTIVE: Loneliness is prevalent in people with HIV (PWH) and associated with adverse health-related consequences, including depression. Chronic inflammation has been linked to depression in PWH, though its association with loneliness is less well established. Simultaneous examination of inflammation, loneliness and depression is needed to clarify these relationships. This study investigated th…	2023-10	2024-10-31 13:49:13	2024-10-31 13:49:13		538-554		5	29										eng											complications; drug therapy; Humans; Biomarkers; Depression; Inflammation; Lipopolysaccharide Receptors; HIV Infections; Loneliness
YXLY9MAG	journalArticle	1995	Hedlund, J	Community-acquired pneumonia requiring hospitalisation. Factors of importance for the short-and long term prognosis.	Scandinavian journal of infectious diseases. Supplementum					In 277 patients admitted to hospital for community-acquired pneumonia (CAP) an aetiologic diagnosis was established in 68% with S. pneumoniae being the predominating agent. Four percent of the patients (12/277) died during their hospital stay, and only one of these patients was below 60 years of age. On admission, the most important factor, independently associated with fatal disease was a low se…	1995	2024-10-31 13:49:13	2024-10-31 13:49:13		1-60			97										eng											Adult; Aged; etiology; Humans; Middle Aged; physiopathology; Risk Factors; therapy; immunology; epidemiology; Pneumonia; Prognosis; Incidence; Multivariate Analysis; Bacterial Vaccines; Community-Acquired Infections; Hospitalization; Pneumonia, Pneumococcal; Streptococcus pneumoniae; Sweden; Vaccination
6JKF8X54	journalArticle	1997	Wolfe, F	Comparative usefulness of C-reactive protein and erythrocyte sedimentation rate in patients with rheumatoid arthritis.	The Journal of rheumatology					OBJECTIVE: To determine the comparative usefulness of the C-reactive protein (CRP) and erythrocyte sedimentation rate (ESR) in the assessment of rheumatoid arthritis (RA) activity and to provide tables and nomograms of normative data in RA allowing the linking and interchange of test values. METHODS: We studied 774 patients with RA seen in the clinic by obtaining complete rheumatologic examinatio…	1997-08	2024-10-31 13:49:13	2024-10-31 13:49:13		1477-1485		8	24										eng											Aged; Female; Humans; Male; Middle Aged; blood; physiopathology; metabolism; alpha 1-Antitrypsin; Arthritis, Rheumatoid; Reference Values; C-Reactive Protein; ROC Curve; Blood Sedimentation; Globins; Prealbumin; Rheumatoid Factor; Serum Albumin
JAK5YY98	journalArticle	2020	Lasselin, Julie; Schedlowski, Manfred; Karshikoff, Bianka; Engler, Harald; Lekander, Mats; Konsman, Jan Pieter	Comparison of bacterial lipopolysaccharide-induced sickness behavior in rodents and humans: Relevance for symptoms of anxiety and depression.	Neuroscience and biobehavioral reviews			10.1016/j.neubiorev.2020.05.001		Increasing evidence from animal and human studies suggests that inflammation may be involved in mood disorders. Sickness behavior and emotional changes induced by experimental inflammatory stimuli have been extensively studied in humans and rodents to better understand the mechanisms underlying inflammation-driven mood alterations. However, research in animals and humans have remained compartment…	2020-08	2024-10-31 13:49:14	2024-10-31 13:49:14		15-24			115										eng											Humans; Animals; Depression; Lipopolysaccharides; Cytokines; Inflammation; Anxiety; Behavior, Animal; chemically induced; Illness Behavior; Rodentia
9Q3NBXSK	journalArticle	2015	Khajavi, Kaveh; Shen, Alessandria; Lagina, Madeline; Hutchison, Anthony	Comparison of clinical outcomes following minimally invasive lateral interbody fusion stratified by preoperative diagnosis.	European spine journal : official publication of the European Spine Society, the European Spinal Deformity Society, and the European Section of the Cervical Spine Research Society			10.1007/s00586-015-3840-2		PURPOSE: Lumbar fusion has been shown to be effective in treating a variety of degenerative spinal conditions, though significant differences exist in the magnitude of clinical improvement across different surgical diagnoses. With modern, minimally disruptive approaches for fusion, diagnosis-specific differences in clinical improvement may be reduced. The purpose of this study is to report and co…	2015-04	2024-10-31 13:49:14	2024-10-31 13:49:14		322-330			24 Suppl 3										eng											Adult; Aged; etiology; Female; Humans; Low Back Pain; Male; Middle Aged; Postoperative Complications; Disability Evaluation; surgery; Lumbar Vertebrae; Follow-Up Studies; statistics & numerical data; methods; Decompression, Surgical; Minimally Invasive Surgical Procedures; Spinal Fusion; Intervertebral Disc Degeneration; Patient Satisfaction; Registries; Spinal Diseases; Spondylolisthesis; Visual…
K56R2QNC	journalArticle	2022	Yu, Xiaojin; Yao, Hui; Zhang, Xiaohui; Liu, Lulu; Liu, Shuangmei; Dong, Youjing	Comparison of LPS and MS-induced depressive mouse model: behavior, inflammation and biochemical changes.	BMC psychiatry			10.1186/s12888-022-04233-2		Depression is a mental disease involving complex pathophysiological mechanisms, and there are many ways to establish depressive mouse models. The purpose of this study is to comprehensively compare the behavioral changes and its mechanism induced by two different models. This study established two depressive mouse models by maternal separation (MS) or lipopolysaccharide (LPS) administration, and …	2022-09	2024-10-31 13:49:14	2024-10-31 13:49:14		590-590		1	22										eng											Humans; therapeutic use; Animals; Depression; pharmacology; Lipopolysaccharides; metabolism; Mice; Inflammation; Disease Models, Animal; Hypothalamo-Hypophyseal System; Pituitary-Adrenal System; Fluoxetine; Hippocampus; Serotonin; Maternal Deprivation
BL3FMGZZ	journalArticle	2021	Kavalci Kol, Basak; Oskay, Kemal; Toprak Celenay, Seyda	Comparison of lumbopelvic stability, low back pain and well-being of women who have overactive bladder syndrome to asymptomatic controls: cut-off points.	Somatosensory & motor research			10.1080/08990220.2021.1961722		AIMS: Overactive bladder (OAB) syndrome has been associated with core muscles weakness, which is important in aetiology of low back pain (LBP) and affects general well-being. This study aimed to compare the lumbopelvic stability, LBP and well-being of women with OAB to asymptomatic controls and to determine the cut-off points. METHODS: Women with (OAB group, n = 36) and without OAB syndrome (cont…	2021-12	2024-10-31 13:49:14	2024-10-31 13:49:14		259-266		4	38										eng											complications; etiology; Female; Humans; Low Back Pain; Anxiety; Range of Motion, Articular; Urinary Bladder, Overactive
T2BAJXZC	journalArticle	2015	Guan, X.-T.; Lin, W.-J.; Tang, M.-M.	Comparison of stress-induced and LPS-induced depressive-like behaviors and the alterations of central proinflammatory cytokines mRNA in rats	PsyCh Journal			10.1002/pchj.87	https://www.scopus.com/inward/record.uri?eid=2-s2.0-84942322462&doi=10.1002%2Fpchj.87&partnerID=40&md5=de5a1712c94513f4a4662773a89304fc		2015	2024-10-31 13:49:14	2024-10-31 13:49:14		113-122		3	4																		<p>Export Date: 10 July 2024; Cited By: 25</p>
BYXIEUCZ	journalArticle	2024	Demircioğlu, Gamze; Özden, Ali Veysel; Genç, Hazal	Comparison of the efficacy of auricular vagus nerve stimulation and conventional low back rehabilitation in patients with chronic low back pain.	Complementary therapies in clinical practice			10.1016/j.ctcp.2024.101862		BACKGROUND: In recent years, human and animal studies have provided increasing evidence that vagus nerve stimulation (VNS) can produce analgesic effects as well as alleviating resistant epilepsy and depression. Our study was designed to compare the efficacy of transcutaneous auricular vagus nerve stimulation with conventional low back rehabilitation in patients with chronic low back pain (CLBP). …	2024-08	2024-10-31 13:49:14	2024-10-31 13:49:14		101862-101862			56										eng											Adult; Chronic Pain; Female; Humans; Low Back Pain; Male; Middle Aged; Pain Measurement; rehabilitation; therapy; Treatment Outcome; physiology; methods; Exercise Therapy; Muscle Strength; Vagus Nerve Stimulation
TEMKNAQ7	journalArticle	2020	Dayanır, Ismail Oguz; Birinci, Tansu; Kaya Mutlu, Ebru; Akcetin, Mustafa Ali; Akdemir, Ali Osman	Comparison of Three Manual Therapy Techniques as Trigger Point Therapy for Chronic Nonspecific Low Back Pain: A Randomized Controlled Pilot Trial.	Journal of alternative and complementary medicine (New York, N.Y.)			10.1089/acm.2019.0435		Objectives: This pilot study aimed to compare the efficacy of manual pressure release (MPR), strain counterstrain (SCS), and integrated neuromuscular inhibition technique (INIT) in the management of chronic nonspecific low back pain (LBP). Design: Single-blind, randomized, controlled pilot trial. Setting: Neurosurgery clinic. Subjects: Forty-eight patients (46 women; mean age, 35.47 ± 10.58 years…	2020-04	2024-10-31 13:49:14	2024-10-31 13:49:14		291-299		4	26										eng											Adult; Chronic Pain; Female; Humans; Low Back Pain; Male; Middle Aged; Pain Measurement; Pilot Projects; physiopathology; Disability Evaluation; therapy; methods; Exercise Therapy; Combined Modality Therapy; Musculoskeletal Manipulations; Trigger Points
9XGGBK2A	journalArticle	2020	Ozkaraoglu, Dilanur Kutlu; Tarakci, Devrim; Algun, Zeliha Candan	Comparison of two different electrotherapy methods in low back pain treatment.	Journal of back and musculoskeletal rehabilitation			10.3233/BMR-181199		OBJECTIVE: To investigate the efficacy of High Intensity Laser Therapy (HILT) and Transcutaneous Electrical Nerve Stimulation (TENS) in low back pain (LBP). METHODS: Forty patients aged between 18 to 60 were included in this study. The patients were randomized into two groups as TENS (Group I) and HILT (Group II). The severity of pain was measured by Visual Analog Scale (VAS), and the range of mo…	2020	2024-10-31 13:49:14	2024-10-31 13:49:14		193-199		2	33										eng											Adult; Aged; Female; Humans; Low Back Pain; Male; Middle Aged; therapy; Treatment Outcome; Adolescent; physiology; Young Adult; methods; Range of Motion, Articular; Visual Analog Scale; Electric Stimulation Therapy; Laser Therapy; Transcutaneous Electric Nerve Stimulation
JH6I6Q5L	journalArticle	2024	Han, Q.-Q.; Shen, S.-Y.; Liang, L.-F.; Chen, X.-R.; Yu, J	Complement C1q/C3-CR3 signaling pathway mediates abnormal microglial phagocytosis of synapses in a mouse model of depression	Brain, Behavior, and Immunity			10.1016/j.bbi.2024.04.018	https://www.scopus.com/inward/record.uri?eid=2-s2.0-85190779924&doi=10.1016%2Fj.bbi.2024.04.018&partnerID=40&md5=401b8749a32fba86f61805b16a398d38		2024	2024-10-31 13:49:14	2024-10-31 13:49:14		454-464			119																		<p>Export Date: 10 July 2024; Cited By: 0</p>
UI3WXDPP	journalArticle	2014	Margalit, Daniella; Ben Har, Laura; Brill, Silviu; Vatine, Jean-Jacques	Complex regional pain syndrome, alexithymia, and psychological distress.	Journal of psychosomatic research			10.1016/j.jpsychores.2014.07.005		OBJECTIVE: This study aims to elucidate the relationships between alexithymia, psychological distress, and pain in persons with complex regional pain syndrome (CRPS). METHODS: Participants were 60 Israeli adults ages 19-65. This is a cross sectional study with a comparison group. Alexithymia, psychological distress, and pain were assessed in 30 individuals with CRPS in comparison to 30 gender- an…	2014-10	2024-10-31 13:49:15	2024-10-31 13:49:15		273-277		4	77										eng											Adult; complications; etiology; Female; Humans; Low Back Pain; Male; Middle Aged; Pain Measurement; psychology; Severity of Illness Index; Stress, Psychological; Cross-Sectional Studies; Affective Symptoms; Awareness; Complex Regional Pain Syndromes; Emotions
UFCAA2PB	journalArticle	2022	Kiel, Simone; Sierocinski, Elizabeth; Raus, Christina; Knauthe, Peggy; Chenot, Jean-Francois	Concordance of Patient Expectations Regarding Guideline Recommendations for Management of Psychosocial Factors in Low Back Pain: A Cross-sectional Study.	Pain physician					BACKGROUND: Guidelines for low back pain (LBP) management recommend addressing psychosocial risk factors such as stress and depression, which have been shown to play a prognostic role in nonspecific LBP. LBP management has been found to diverge from published recommendations. The reasons why remain unclear and may be related to patient views and expectations regarding the causes and treatment of …	2022-07	2024-10-31 13:49:15	2024-10-31 13:49:15		E597-E607		4	25										eng											Humans; Low Back Pain; therapy; Health Status; Cross-Sectional Studies; Germany; Motivation
D9L57XQ3	journalArticle	2001	Janciauskiene, S	Conformational properties of serine proteinase inhibitors (serpins) confer multiple pathophysiological roles	Biochimica et Biophysica Acta - Molecular Basis of Disease			10.1016/S0925-4439(01)00025-4	https://www.scopus.com/inward/record.uri?eid=2-s2.0-0035952980&doi=10.1016%2FS0925-4439%2801%2900025-4&partnerID=40&md5=5a07e66319a620d039cee7a461751cca		2001	2024-10-31 13:49:15	2024-10-31 13:49:15		221-235		3	1535																		<p>Export Date: 10 July 2024; Cited By: 167</p>
DGZKBT57	journalArticle	1994	Hone, D M; Harris, A M; Lim, V; Levine, M M	Construction and characterization of isogenic O‐antigen variants of Salmonella typhi	Molecular Microbiology			10.1111/j.1365-2958.1994.tb00447.x	https://www.scopus.com/inward/record.uri?eid=2-s2.0-0027940048&doi=10.1111%2Fj.1365-2958.1994.tb00447.x&partnerID=40&md5=87e9497636f94b10ce9486fe717ff7bc		1994	2024-10-31 13:49:15	2024-10-31 13:49:15		525-530		3	13																		<p>Export Date: 10 July 2024; Cited By: 4</p>
9XZET6KQ	journalArticle	2005	Xiang, S.-L.; Cai, F.-C.; Deng, B; Zhang, X.-P.	Construction and its clinical significance of the mutant Campylobacter jejuni O:19 strain with inactivated neuB1 gene	Chinese Journal of Microbiology and Immunology				https://www.scopus.com/inward/record.uri?eid=2-s2.0-27144557932&partnerID=40&md5=7ec4a7c953359d903d284747a408f357		2005	2024-10-31 13:49:15	2024-10-31 13:49:15		538-543		7	25																		<p>Export Date: 10 July 2024; Cited By: 0</p>
SZN9387F	journalArticle	2021	Simeonova, Denitsa; Stoyanov, Drozdstoy; Leunis, Jean-Claude; Murdjeva, Marianna; Maes, Michael	Construction of a nitro-oxidative stress-driven, mechanistic model of mood disorders: A nomothetic network approach.	Nitric oxide : biology and chemistry			10.1016/j.niox.2020.11.001		Major depression is accompanied by increased IgM-mediated autoimmune responses to oxidative specific epitopes (OSEs) and nitric oxide (NO)-adducts. These responses were not examined in bipolar disorder type 1 (BP1) and BP2. IgM responses to malondialdehyde (MDA), phosphatidinylinositol, oleic acid, azelaic acid, and NO-adducts were determined in 35 healthy controls, and 47 major depressed (MDD), …	2021-01	2024-10-31 13:49:15	2024-10-31 13:49:15		45-54			106										eng											Adult; Aged; Female; Humans; Male; Middle Aged; Biomarkers; diagnosis; immunology; Lipopolysaccharides; Adolescent; Young Adult; Depressive Disorder, Major; Cluster Analysis; Models, Biological; Bipolar Disorder; Reactive Oxygen Species; Immunoglobulin A; Immunoglobulin M; Reactive Nitrogen Species; Oxidative Stress; Autoimmunity; Least-Squares Analysis
W47FC66L	journalArticle	2020	Yang, J; Chu, P; Song, S; Cai, R; Yang, D; Bian, Z; Gou, H; Li, Y; Jiang, Z; Li, C; Yan, H	Construction of lpxM gene deletion strain of haemophilus parasuis and it's some biological characteristics	Scientia Agricultura Sinica			10.3864/j.issn.0578-1752.2020.16.016	https://www.scopus.com/inward/record.uri?eid=2-s2.0-85095136472&doi=10.3864%2Fj.issn.0578-1752.2020.16.016&partnerID=40&md5=552c0fccef67291d4987ad91ad5a37d9		2020	2024-10-31 13:49:16	2024-10-31 13:49:16		3394-3403		16	53																		<p>Export Date: 10 July 2024; Cited By: 1</p>
Z76GUC4S	journalArticle	2023	Contreras-Rodriguez, Oren; Reales-Moreno, Marta; Fernández-Barrès, Sílvia; Cimpean, Anna; Arnoriaga-Rodríguez, María; Puig, Josep; Biarnés, Carles; Motger-Albertí, Anna; Cano, Marta; Fernández-Real, José Manuel	Consumption of ultra-processed foods is associated with depression, mesocorticolimbic volume, and inflammation.	Journal of affective disorders			10.1016/j.jad.2023.05.009		BACKGROUND: The consumption of ultra-processed foods and drinks (UPF) has been associated with depression and inflammation and preclinical studies showed that some UPF components disrupt the amygdala-hippocampal complex. We combine diet, clinical and brain imaging data to investigate the relationship between the UPF consumption, depressive symptoms, and brain volumes in humans, considering intera…	2023-08	2024-10-31 13:49:16	2024-10-31 13:49:16		340-348			335										eng											Adult; complications; etiology; Humans; Biomarkers; Depression; diagnostic imaging; Obesity; Inflammation; Diet; Fast Foods; Food, Processed
HPNACU4C	journalArticle	2016	Grimstad, Tore; Norheim, Katrine B; Kvaløy, Jan Terje; Isaksen, Kjetil; Leitao, Kristian; Carlsen, Arne; Karlsen, Lars N; Aabakken, Lars; Omdal, Roald	Conventional treatment regimens for ulcerative colitis alleviate fatigue - an observational cohort study.	Scandinavian journal of gastroenterology			10.1080/00365521.2016.1195869		OBJECTIVE: The aim of the study was to investigate the course of fatigue in a conventional inflammatory bowel disease treatment setting. MATERIALS AND METHODS: Eighty-two patients with newly diagnosed ulcerative colitis were included in an observational cohort study and received conventional non-biological drug treatment for 3 months. Colonoscopy was performed at diagnosis and after 3 months, dis…	2016-10	2024-10-31 13:49:16	2024-10-31 13:49:16		1213-1219		10	51										eng											Adult; Aged; complications; drug therapy; Female; Humans; Male; Middle Aged; therapeutic use; analysis; Biomarkers; Adolescent; Severity of Illness Index; Leukocyte L1 Antigen Complex; epidemiology; Young Adult; administration & dosage; Cohort Studies; chemistry; Fatigue; C-Reactive Protein; Feces; Colitis, Ulcerative; Regression Analysis; Adrenal Cortex Hormones; Colonoscopy; Hemoglobins; Mesala…
MNPEBLBB	journalArticle	2021	González-Mercado, Velda J; Lim, Jean; Yu, Gary; Penedo, Frank; Pedro, Elsa; Bernabe, Raul; Tirado-Gómez, Maribel; Aouizerat, Bradley	Co-Occurrence of Symptoms and Gut Microbiota Composition Before Neoadjuvant Chemotherapy and Radiation Therapy for Rectal Cancer: A Proof of Concept.	Biological research for nursing			10.1177/1099800421991656		PURPOSE: To examine a) whether there are significant differences in gut microbial diversity and in the abundance of gut microbial taxa; and b) differences in predicted functional pathways of the gut microbiome between those participants with high co-occurring symptoms and those with low co-occurring symptoms, prior to neoadjuvant chemotherapy and radiation therapy (CRT) for rectal cancer. METHODS…	2021-07	2024-10-31 13:49:16	2024-10-31 13:49:16		513-523		3	23										eng											Humans; therapy; Gastrointestinal Microbiome; Bacteria; Fatigue; Neoadjuvant Therapy; Rectal Neoplasms
3QWMS56N	journalArticle	2012	Banerjee, Madhuchhanda; Siddique, Shabana; Dutta, Anindita; Mukherjee, Bidisha; Ranjan Ray, Manas	Cooking with biomass increases the risk of depression in pre-menopausal women in India.	Social science & medicine (1982)			10.1016/j.socscimed.2012.03.021		Cooking with biomass fuel, a common practice in rural India, is associated with a high level of indoor air pollution (IAP). The aim of this study was to investigate whether IAP from biomass burning increases the risk of depression. For this cross-sectional study, we enrolled a group of 952 women (median age 37 years) who cooked regularly with biomass and a control group of 804 age-matched women w…	2012-08	2024-10-31 13:49:16	2024-10-31 13:49:16		565-572		3	75										eng											Adult; Female; Humans; Middle Aged; blood; analysis; Depression; Depressive Disorder; epidemiology; statistics & numerical data; methods; adverse effects; Age Factors; Cross-Sectional Studies; toxicity; chemically induced; Serotonin; Air Pollution, Indoor; Air Pollutants; Carbon Monoxide; Cooking; Environmental Monitoring; Epidemiological Monitoring; India; Inhalation Exposure; P-Selectin; Partic…
XTWS24IX	journalArticle	2016	Cedraschi, C; Marty, M; Courvoisier, D S; Foltz, V; Mahieu, G; Demoulin, C; Gierasimowicz Fontana, A; Norberg, M; de Goumoëns, P; Rozenberg, S; Genevay, S	Core Outcome Measure Index for low back patients: do we miss anxiety and depression?	European spine journal : official publication of the European Spine Society, the European Spinal Deformity Society, and the European Section of the Cervical Spine Research Society			10.1007/s00586-015-3935-9		PURPOSE: The Core Outcome Measure Index (COMI) is a multidimensional questionnaire that investigates five dimensions in low back pain (LBP) patients, but does not address the psychological dimension. As the biopsychosocial perspective is recognized as important to capture the entire clinical picture of these patients, this multicenter prospective cohort study was designed to investigate the psych…	2016-01	2024-10-31 13:49:16	2024-10-31 13:49:16		265-274		1	25										eng											Adult; Aged; etiology; Female; Humans; Low Back Pain; Male; Middle Aged; Depression; diagnosis; Surveys and Questionnaires; psychology; therapy; methods; Reproducibility of Results; Anxiety; Prospective Studies; Outcome Assessment, Health Care; Psychometrics; Health Status Indicators
CB62PFIM	journalArticle	2018	Machado, Luciana A C; Viana, Joana U; da Silva, Sílvia L A; Couto, Flávia G P; Mendes, Liliane P; Ferreira, Paulo H; Ferreira, Manuela L; Dias, João M D; Dias, Rosângela C	Correlates of a Recent History of Disabling Low Back Pain in Community-dwelling Older Persons: The Pain in the Elderly (PAINEL) Study.	The Clinical journal of pain			10.1097/AJP.0000000000000564		OBJECTIVES: To investigate the correlates of a recent history of disabling low back pain (LBP) in older persons. MATERIALS AND METHODS: The Pain in the Elderly (PAINEL) Study was derived from the Frailty among Brazilian Older Adults (FIBRA) Network Study. Data were collected through face-to-face/telephone interviews and clinical examination. A series of logistic regressions assessed associations …	2018-06	2024-10-31 13:49:17	2024-10-31 13:49:17		515-524		6	34										eng											Aged; complications; Female; Humans; Low Back Pain; Male; Aged, 80 and over; Life Style; psychology; Brazil; Cross-Sectional Studies; Geriatric Assessment; Disabled Persons; Aging; Exercise; Independent Living; Psychological Tests
6D24GSDM	journalArticle	2023	Hu, Y; Chen, Y; Duan, C; Zhang, D	Correlation between plasma lipopolysaccharide levels and anxiety and depression in patients with type 2 diabetes mellitus	Chinese Journal of Diabetes Mellitus			10.3760/cma.j.cn115791-20230919-00173	https://www.scopus.com/inward/record.uri?eid=2-s2.0-85183943005&doi=10.3760%2Fcma.j.cn115791-20230919-00173&partnerID=40&md5=5d33e91f640ac0538b37025219282cea		2023	2024-10-31 13:49:17	2024-10-31 13:49:17		1252-1260		12	15																		<p>Export Date: 10 July 2024; Cited By: 0</p>
ZC64NR9B	journalArticle	2014	Kuittinen, Pekka; Sipola, Petri; Aalto, Timo Juhani; Määttä, Sara; Parviainen, Anita; Saari, Tapani; Sinikallio, Sanna; Savolainen, Sakari; Turunen, Veli; Kröger, Heikki; Airaksinen, Olavi; Leinonen, Ville	Correlation of lateral stenosis in MRI with symptoms, walking capacity and EMG findings in patients with surgically confirmed lateral lumbar spinal canal stenosis.	BMC musculoskeletal disorders			10.1186/1471-2474-15-247		BACKGROUND: To evaluate the clinical significance of lateral lumbar spinal canal stenosis (LLSCS), found by magnetic resonance imaging (MRI), through correlating the imaging findings with patient symptoms, walking capacity and electromyography (EMG) measurements. METHOD: 102 patients with symptoms of LSS referred for operative treatment were studied in this uncontrolled study. Of these patients, …	2014-07	2024-10-31 13:49:17	2024-10-31 13:49:17		247-247			15										eng											Aged; complications; etiology; Female; Humans; Low Back Pain; Male; Middle Aged; Pain Measurement; physiopathology; diagnosis; Magnetic Resonance Imaging; Disability Evaluation; surgery; Lumbar Vertebrae; Exercise Test; pathology; Spinal Stenosis; Prospective Studies; Electromyography; Predictive Value of Tests; Exercise Tolerance; Walking
SJXWQ34T	journalArticle	2012	Kaptan, Hulagu; Yalçın, Esra Süer; Kasımcan, Omür	Correlation of low back pain caused by lumbar spinal stenosis and depression in women: a clinical study.	Archives of orthopaedic and trauma surgery			10.1007/s00402-012-1513-8		OBJECTIVE: Low back pain (LBP) due to spinal stenosis may be one of the most debilitating symptoms to decrease the quality of life. The cause and effect association of LBP and depression is vague. Pain may also be a somatization symptom of depression. This is more frequent in the female population. This clinical study was designed to evaluate the correlation between the level of back pain caused …	2012-07	2024-10-31 13:49:17	2024-10-31 13:49:17		963-967		7	132										eng											Aged; complications; etiology; Female; Humans; Low Back Pain; Middle Aged; Pain Measurement; Depression; psychology; Lumbar Vertebrae; Spinal Stenosis; Psychological Tests
CZAW469B	journalArticle	2013	Shan, Zhi; Deng, Guoying; Li, Jipeng; Li, Yangyang; Zhang, Yongxing; Zhao, Qinghua	Correlational analysis of neck/shoulder pain and low back pain with the use of digital products, physical activity and psychological status among adolescents in Shanghai.	PloS one			10.1371/journal.pone.0078109		PURPOSE: This study investigates the neck/shoulder pain (NSP) and low back pain (LBP) among current high school students in Shanghai and explores the relationship between these pains and their possible influences, including digital products, physical activity, and psychological status. METHODS: An anonymous self-assessment was administered to 3,600 students across 30 high schools in Shanghai. Thi…	2013	2024-10-31 13:49:17	2024-10-31 13:49:17		e78109-e78109		10	8										eng											Female; Humans; Low Back Pain; Male; Adolescent; physiology; epidemiology; statistics & numerical data; Neck Pain; Shoulder Pain; Logistic Models; China; Motor Activity; Students; Electronics
TURZUFM4	journalArticle	1977	Bradley, W P; Blasco, A P; Weiss, J F; Alexander, J C Jr; Silverman, N A; Chretien, P B	Correlations among serum protein-bound carbohydrates, serum glycoproteins, lymphocyte reactivity, and tumors burden in cancer patients.	Cancer			10.1002/1097-0142(197711)40:5<2264::aid-cncr2820400537>3.0.co;2-3		Levels of glycoprotein-associated carbohydrates (neutral hexoses, hexosamine, sialic acid and fucose) were determined in the serum of patients with either local, regional or metastatic cancer, patients clinically cured of cancer, and controls (smokers and nonsmokers). Total protein-bound carbohydrates were compared with levels of 17 normal serum glycoproteins, carcinoembryonic antigen (CEA), and …	1977-11	2024-10-31 13:49:18	2024-10-31 13:49:18		2264-2272		5	40										eng											Female; Humans; Male; blood; therapy; Carcinoembryonic Antigen; pharmacology; Immunity, Cellular; Lymphocyte Activation; Neoplasms; Smoking; Glycoproteins; Carbohydrates; Lectins; Neoplasm Metastasis
XMA76PKE	journalArticle	2020		Corrigendum to: Leaky gut biomarkers in depression and suicidal behavior (Acta Psychiatrica Scandinavica, (2019), 139, (185-193), 10.1111/acps.12978)	Acta Psychiatrica Scandinavica			10.1111/acps.13223	https://www.scopus.com/inward/record.uri?eid=2-s2.0-85095612076&doi=10.1111%2Facps.13223&partnerID=40&md5=5f92d2f599cb8b00f78846935f44e911		2020	2024-10-31 13:49:18	2024-10-31 13:49:18		423-423		5	142																		<p>Export Date: 10 July 2024; Cited By: 0</p>
S8UXSUKU	journalArticle	2023	Jenkins, Luke C; Chang, Wei-Ju; Buscemi, Valentina; Liston, Matthew; Humburg, Peter; Nicholas, Michael; Graven-Nielsen, Thomas; Hodges, Paul W; McAuley, James H; Schabrun, Siobhan M	Cortical function and sensorimotor plasticity are prognostic factors associated with future low back pain after an acute episode: the Understanding persistent Pain Where it ResiDes prospective cohort study.	Pain			10.1097/j.pain.0000000000002684		Predicting the development of chronic low back pain (LBP) at the time of an acute episode remains challenging. The Understanding persistent Pain Where it ResiDes study aimed to identify neurobiological and psychological risk factors for chronic LBP. Individuals with acute LBP (N = 120) participated in a prospective cohort study with 6-month follow-up. Candidate predictors were selected from the n…	2023-01	2024-10-31 13:49:18	2024-10-31 13:49:18		14-26		1	164										eng											complications; Humans; Low Back Pain; Surveys and Questionnaires; Disability Evaluation; psychology; Anxiety; Prospective Studies; Prognosis; Brain-Derived Neurotrophic Factor; Acute Pain
SMSUY99W	journalArticle	2020	Hisaoka-Nakashima, K; Azuma, H; Ishikawa, F; Nakamura, Y; Wang, D; Liu, K; Wake, H; Nishibori, M; Nakata, Y; Morioka, N	Corticosterone induces hmgb1 release in primary cultured rat cortical astrocytes: Involvement of pannexin-1 and p2x7 receptor-dependent mechanisms	Cells			10.3390/cells9051068	https://www.scopus.com/inward/record.uri?eid=2-s2.0-85084170055&doi=10.3390%2Fcells9051068&partnerID=40&md5=a12eeffaeaeba6ed4fe6d79314d4aa57		2020	2024-10-31 13:49:18	2024-10-31 13:49:18				5	9																		<p>Export Date: 10 July 2024; Cited By: 21</p>
ZE2BDLVZ	journalArticle	1995	Goujon, E; Parnet, P; Aubert, A; Goodall, G; Dantzer, R	Corticosterone regulates behavioral effects of lipopolysaccharide and interleukin-1 beta in mice.	The American journal of physiology			10.1152/ajpregu.1995.269.1.R154		The modulatory role of endogenous corticoids in the behavioral effects of lipopolysaccharide (LPS) and recombinant human interleukin-1 beta (IL-1 beta) was studied in mice. Adrenalectomy enhanced the depression of social exploration induced by subcutaneous injection of 200 ng of IL-1 beta or 2 micrograms of LPS. This effect was mimicked by an acute injection of the progesterone antagonist RU-3848…	1995-07	2024-10-31 13:49:18	2024-10-31 13:49:18		R154-9		1 Pt 2	269										eng											Humans; Male; Animals; blood; pharmacology; Dose-Response Relationship, Drug; drug effects; Lipopolysaccharides; Mice; Thymus Gland; Social Behavior; Interleukin-1; Behavior, Animal; Mice, Inbred ICR; Corticosterone; Adrenalectomy; anatomy & histology; Mifepristone; Organ Size; Recombinant Proteins
ZTF2HXL7	journalArticle	2014	Taylor, Penny; Pezzullo, Lynne; Grant, Suzanne J; Bensoussan, Alan	Cost-effectiveness of Acupuncture for Chronic Nonspecific Low Back Pain.	Pain practice : the official journal of World Institute of Pain			10.1111/papr.12116		Cost-effectiveness is a major criterion underpinning decisions in mainstream health care. Acupuncture is increasingly used in patients with chronic lower back pain (LBP), but there is a lack of evidence on cost-effectiveness. The objective of this study was to assess the cost-effectiveness of acupuncture in alleviating chronic LBP either alone or in conjunction with standard care compared with pa…	2014-09	2024-10-31 13:49:18	2024-10-31 13:49:18		599-606		7	14										eng											Aged; Female; Humans; Low Back Pain; Male; Middle Aged; diagnosis; therapy; Treatment Outcome; methods; economics; Acupuncture Therapy; Cost-Benefit Analysis; Health Care Costs
EKIKUYJL	journalArticle	2021	Li, X; Liu, Q; Yu, J; Zhang, R; Sun, T; Jiang, W; Hu, N; Yang, P; Luo, L; Ren, J; Wang, Q; Wang, Y; Yang, Q	Costunolide ameliorates intestinal dysfunction and depressive behaviour in mice with stress-induced irritable bowel syndrome: Via colonic mast cell activation and central 5-hydroxytryptamine metabolism	Food and Function			10.1039/d0fo03340e	https://www.scopus.com/inward/record.uri?eid=2-s2.0-85105769297&doi=10.1039%2Fd0fo03340e&partnerID=40&md5=9c7c60b401d9bd007ced8f3e55a08c52		2021	2024-10-31 13:49:19	2024-10-31 13:49:19		4142-4151		9	12																		<p>Export Date: 10 July 2024; Cited By: 16</p>
QV67F6PN	journalArticle	2018	Zhang, L; Previn, R; Lu, L; Liao, R.-F.; Jin, Y; Wang, R.-K.	Crocin, a natural product attenuates lipopolysaccharide-induced anxiety and depressive-like behaviors through suppressing NF-kB and NLRP3 signaling pathway	Brain Research Bulletin			10.1016/j.brainresbull.2018.08.021	https://www.scopus.com/inward/record.uri?eid=2-s2.0-85052850752&doi=10.1016%2Fj.brainresbull.2018.08.021&partnerID=40&md5=4a602dc9f8e0bba21eecab793a215f8f		2018	2024-10-31 13:49:19	2024-10-31 13:49:19		352-359			142																		<p>Export Date: 10 July 2024; Cited By: 123</p>
EDJ3W8UI	journalArticle	2020	Xiao, Q; Shu, R; Wu, C; Tong, Y; Xiong, Z; Zhou, J; Yu, C; Xie, X; Fu, Z	Crocin-I alleviates the depression-like behaviors probably via modulating “microbiota-gut-brain” axis in mice exposed to chronic restraint stress	Journal of Affective Disorders			10.1016/j.jad.2020.07.041	https://www.scopus.com/inward/record.uri?eid=2-s2.0-85088390744&doi=10.1016%2Fj.jad.2020.07.041&partnerID=40&md5=5d6d0ba28594f814c9d764fefbcbc692		2020	2024-10-31 13:49:19	2024-10-31 13:49:19		476-486			276																		<p>Export Date: 10 July 2024; Cited By: 58</p>
D22BJHZ9	journalArticle	2018	Veauthier, Brian; Hornecker, Jaime R	Crohn's Disease: Diagnosis and Management.	American family physician					Crohn's disease is a chronic inflammatory condition that affects the gastrointestinal tract. It can cause lesions from mouth to anus and may result in extraintestinal complications. The prevalence of Crohn's disease is increasing in adults and children. Genetic predispositions to Crohn's disease have been identified, and specific environmental factors have been associated with its development. Co…	2018-12	2024-10-31 13:49:19	2024-10-31 13:49:19		661-669		11	98										eng											Adult; Female; Humans; Male; physiopathology; Risk Factors; diagnosis; therapy; Diagnosis, Differential; Child; Crohn Disease
67Y5LZ54	journalArticle	2022	Hu, Fanqi; Liu, Chao; Cao, Shiqi; Wang, Xiangyu; Liu, Weibo; Li, Teng; Yang, Xiaoqing; Zhang, Xuesong	Cross-cultural adaptation and validation of the simplified chinese version of the fremantle back awareness questionnaire in patients with low back Pain.	European spine journal : official publication of the European Spine Society, the European Spinal Deformity Society, and the European Section of the Cervical Spine Research Society			10.1007/s00586-021-07085-8		PURPOSE: The Fremantle back awareness questionnaire (FreBAQ) was recently developed as simple and quick tool to assess back-specific body perception in Low back pain (LBP) patients. The aim of the present study was to translate and cross-culturally adapt the Fremantle back awareness questionnaire (FreBAQ) into a Simplified Chinese version (FreBAQ-C), and evaluate the reliability and validity of t…	2022-04	2024-10-31 13:49:19	2024-10-31 13:49:19		935-942		4	31										eng											Adult; Aged; Female; Humans; Low Back Pain; Male; Middle Aged; diagnosis; Surveys and Questionnaires; Disability Evaluation; epidemiology; methods; Reproducibility of Results; Cross-Cultural Comparison; Psychometrics; China
BGYNMKN2	journalArticle	2019	Elsabbagh, Lina; Al-Atwi, Tasneem; Aldossary, Dhai; Alshami, Ali M; Hill, Jonathan C; Abu-Ras, Wahiba; Huijer, Huda Abu-Saad; Brooks, Dina	Cross-cultural adaptation and validation of the STarT Back Tool for Arabic speaking adults with low back pain in Saudi Arabia.	Journal of orthopaedic science : official journal of the Japanese Orthopaedic Association			10.1016/j.jos.2018.09.007		BACKGROUND: The STarT Back Tool (Subgrouping for Targeted Treatment; SBT) was developed and validated in the United Kingdom for adults with non-specific low back pain (LBP) to provide risk stratification groups. An Arabic version has not yet been developed. Consequently, our objectives were: First, to cross-culturally adapt the SBT for use in Arabic speaking adults (SBT-Ar) with LBP. Second, to a…	2019-03	2024-10-31 13:49:19	2024-10-31 13:49:19		200-206		2	24										eng											Adult; Aged; Female; Humans; Low Back Pain; Male; Middle Aged; diagnosis; Disability Evaluation; psychology; therapy; Treatment Outcome; Adolescent; Follow-Up Studies; Young Adult; Reproducibility of Results; Prospective Studies; Cross-Sectional Studies; Cross-Cultural Comparison; Psychometrics; United Kingdom; Arabs; Saudi Arabia; Translations
YYSBRYEG	journalArticle	2014	Luan, Shuo; Min, Yu; Li, Guoqi; Lin, Caina; Li, Xiao; Wu, Shaoling; Ma, Chao; Hill, Jonathan C	Cross-cultural adaptation, reliability, and validity of the Chinese version of the STarT Back Screening Tool in patients with low back pain.	Spine			10.1097/BRS.0000000000000413		STUDY DESIGN: Translation and psychometric testing. OBJECTIVE: The study aims to investigate the reliability and validity of the Chinese version of the STarT Back Screening Tool (STarT) in Chinese-speaking patients with low back pain (LBP) after translation and cultural adaptation. SUMMARY OF BACKGROUND DATA: To date, no previous studies exist on the translation process and validation of the Chin…	2014-07	2024-10-31 13:49:20	2024-10-31 13:49:20		E974-9		16	39										eng											Adult; Female; Humans; Low Back Pain; Male; Middle Aged; Depression; diagnosis; Surveys and Questionnaires; Disability Evaluation; psychology; Reproducibility of Results; Anxiety; Cross-Cultural Comparison; Psychometrics; China; Adaptation, Psychological; Language; standards; Translations; Asian People; ethnology
2ZQCFRDA	journalArticle	2021	Billis, Evdokia; Fousekis, Konstantinos; Tsekoura, Maria; Lampropoulou, Sofia; Matzaroglou, Charalampos; Gliatis, John; Sinopidis, Christos; Hill, Jonathan; Strimpakos, Nikolaos	Cross-cultural validation of the start back screening tool in a Greek low back pain sample.	Musculoskeletal science & practice			10.1016/j.msksp.2021.102352		BACKGROUND: Keele STarT Back Screening Tool (SBST) is a popular 9-item prognostic recovery questionnaire for low back pain (LBP) with validation studies in several cultural settings, but not Greek. OBJECTIVES: The cross-cultural adaptation and validation of the SBST into Greek among LBP and LBP-associated leg pain patients. METHODS: A five-stage forward-backward translation procedure developed th…	2021-06	2024-10-31 13:49:20	2024-10-31 13:49:20		102352-102352			53										eng											Female; Humans; Low Back Pain; diagnosis; Adolescent; Reproducibility of Results; Cross-Cultural Comparison; Psychometrics; Greece
BKYHZZTA	journalArticle	1995	Milton, D K; Amsel, J; Reed, C E; Enright, P L; Brown, L R; Aughenbaugh, G L; Morey, P R	Cross-sectional follow-up of a flu-like respiratory illness among fiberglass manufacturing employees: endotoxin exposure associated with two distinct sequelae.	American journal of industrial medicine			10.1002/ajim.4700280404		Over a period of 10 years, employees in a manufacturing plant experienced sporadic flu-like episodes after work in a basement containing a recirculated washwater mist. We report a cross-sectional study to define the flu-like illness and bioaerosol exposures. High concentrations of gram-negative bacteria (GNB) (> 10(7) cfu/ml) and endotoxin (range 34-46 micrograms/ml) were found in the water. Mist…	1995-10	2024-10-31 13:49:20	2024-10-31 13:49:20		469-488		4	28										eng											Adult; complications; Humans; Middle Aged; Endotoxins; physiopathology; analysis; microbiology; Follow-Up Studies; epidemiology; Asthma; Lung Diseases; adverse effects; Occupational Diseases; Cross-Sectional Studies; chemistry; Smoking; Aerosols; Air Microbiology; Glass; Respiratory Function Tests
TDP7VD3U	journalArticle	2015	Onaka, Y; Shintani, N; Nakazawa, T; Haba, R; Ago, Y; Wang, H; Kanoh, T; Hayata-Takano, A; Hirai, H; Nagata, K.-Y.; Nakamura, M; Hashimoto, R; Matsuda, T; Waschek, J A; Kasai, A; Nagayasu, K; Baba, A; Hashimoto, H	CRTH2, a prostaglandin D2 receptor, mediates depression-related behavior in mice	Behavioural Brain Research			10.1016/j.bbr.2015.02.013	https://www.scopus.com/inward/record.uri?eid=2-s2.0-84923382481&doi=10.1016%2Fj.bbr.2015.02.013&partnerID=40&md5=25a39f95b555ede736d489fff4975d86		2015	2024-10-31 13:49:20	2024-10-31 13:49:20		131-137			284																		<p>Export Date: 10 July 2024; Cited By: 28</p>
WHDQ6QKJ	journalArticle	2024	Truong, Kamilla; Meier, Kaare; Ahrens, Lasse Cramer; Wichmann, Thea Overgaard; Zaer, Hamed; Tiroke, Lasse Hubertus; Arvin, Simon; Bazys, Mindaugas; Duel, Peter; Gudmundsdottir, Gudrun; Carlsen, Jakob Gram; Nikolajsen, Lone; van Tulder, Maurits; Sørensen, Jens Christian Hedemann; Rasmussen, Mikkel Mylius	Cryoneurolysis versus radiofrequency ablation outcome on pain experience in chronic low back pain (COPE): a single-blinded randomised controlled trial.	RMD open			10.1136/rmdopen-2024-004196		OBJECTIVE: A comparison of cryoneurolysis or radio frequency (RF) with placebo in patients with facetogenic chronic low back pain (LBP) for patient global impression of change (PGIC), pain intensity, function and quality of life, with 1-year follow-up. DESIGN: Single-centre, single-blinded placebo-controlled randomised controlled trial. SETTING: Single-centre study. PARTICIPANTS: Inclusion from M…	2024-05	2024-10-31 13:49:20	2024-10-31 13:49:20				2	10										eng											Adult; Aged; Chronic Pain; etiology; Female; Humans; Low Back Pain; Male; Middle Aged; Pain Measurement; Single-Blind Method; psychology; therapy; Quality of Life; Treatment Outcome; methods; adverse effects; Pain Management; Cryosurgery; Radiofrequency Ablation
UT8A757P	journalArticle	2019	Meng, J; Wang, D.-M.; Luo, L.-L.	CTRP3 acts as a novel regulator in depressive-like behavior associated inflammation and apoptosis by meditating p38 and JNK MAPK signaling	Biomedicine and Pharmacotherapy			10.1016/j.biopha.2019.109489	https://www.scopus.com/inward/record.uri?eid=2-s2.0-85073212790&doi=10.1016%2Fj.biopha.2019.109489&partnerID=40&md5=e655bbbc67c21625ae79ade0df44bf67		2019	2024-10-31 13:49:20	2024-10-31 13:49:20					120																		<p>Export Date: 10 July 2024; Cited By: 31</p>
IVIW9CCE	journalArticle	2021	Wu, J; Li, J; Gaurav, C; Muhammad, U; Chen, Y; Li, X; Chen, J; Wang, Z	CUMS and dexamethasone induce depression-like phenotypes in mice by differentially altering gut microbiota and triggering macroglia activation	General Psychiatry			10.1136/gpsych-2021-100529	https://www.scopus.com/inward/record.uri?eid=2-s2.0-85122130355&doi=10.1136%2Fgpsych-2021-100529&partnerID=40&md5=9cd3196fb954397870d106601ed96ba4		2021	2024-10-31 13:49:20	2024-10-31 13:49:20				6	34																		<p>Export Date: 10 July 2024; Cited By: 32</p>
B2NDS3TI	journalArticle	2022	Moradi Vastegani, S; Hajipour, S; Sarkaki, A; Basir, Z; Parisa Navabi, S; Farbood, Y; Khoshnam, S E	Curcumin mitigates lipopolysaccharide-induced anxiety/depression-like behaviors, blood–brain barrier dysfunction and brain edema by decreasing cerebral oxidative stress in male rats	Neuroscience Letters			10.1016/j.neulet.2022.136697	https://www.scopus.com/inward/record.uri?eid=2-s2.0-85131540967&doi=10.1016%2Fj.neulet.2022.136697&partnerID=40&md5=7653ac8e7251aebc404b8d7934f16bd7		2022	2024-10-31 13:49:20	2024-10-31 13:49:20					782																		<p>Export Date: 10 July 2024; Cited By: 17</p>
5KUAL9K4	journalArticle	2018	Ghosh, Siddhartha S; He, Hongliang; Wang, Jing; Gehr, Todd W; Ghosh, Shobha	Curcumin-mediated regulation of intestinal barrier function: The mechanism underlying its beneficial effects.	Tissue barriers			10.1080/21688370.2018.1425085		Curcumin has anti-inflammatory, anti-oxidant and anti-proliferative properties established largely by in vitro studies. Accordingly, oral administration of curcumin beneficially modulates many diseases including diabetes, fatty-liver disease, atherosclerosis, arthritis, cancer and neurological disorders such as depression, Alzheimer's or Parkinson's disease. However, limited bioavailability and i…	2018-01	2024-10-31 13:49:21	2024-10-31 13:49:21		e1425085-e1425085		1	6										eng											Humans; therapeutic use; pharmacology; drug effects; metabolism; Intestines; Intestinal Mucosa; Curcumin
YUXGEDYB	journalArticle	2015	Shuvalov, O; Petukhov, A; Daks, A; Fedorova, O; Ermakov, A; Melino, G; Barlev, N A	Current genome editing tools in gene therapy: New approaches to treat cancer	Current Gene Therapy			10.2174/1566523215666150818110241	https://www.scopus.com/inward/record.uri?eid=2-s2.0-84940910162&doi=10.2174%2F1566523215666150818110241&partnerID=40&md5=cc5084a010556ca5aa0bfc038cec794b		2015	2024-10-31 13:49:21	2024-10-31 13:49:21		511-529		5	15																		<p>Export Date: 10 July 2024; Cited By: 24</p>
VE3UV7RC	journalArticle	2019	Huang, T.-T.; Lai, J.-B.; Du, Y.-L.; Xu, Y; Ruan, L.-M.; Hu, S.-H.	Current understanding of gut microbiota in mood disorders: An update of human studies	Frontiers in Genetics			10.3389/fgene.2019.00098	https://www.scopus.com/inward/record.uri?eid=2-s2.0-85065908275&doi=10.3389%2Ffgene.2019.00098&partnerID=40&md5=184815fc063d6b7e428319258369d288		2019	2024-10-31 13:49:21	2024-10-31 13:49:21				FEB	10																		<p>Export Date: 10 July 2024; Cited By: 159</p>
[truncated: 1,491 more rows]
[truncated: 37 more columns]
